# Supplementary material for: Wolves respond differently to human cues as they expand into urban landscapes
Source: Proc Natl Acad Sci U S A. 2026 Feb 17;123(8):e2529810123. doi: 10.1073/pnas.2529810123 (PMC12933097; doi:10.1073/pnas.2529810123)
Supplement: Supplementary file 2 — Dataset S01 (XLSX) [file pnas.2529810123.sd01.xlsx]

## Sheet: xdataInd
area	site_code	test	condition	date	video	subjects_total	alone_group	subject_order_appearance	subject_ID	alpha	sex	pack_ID	Interest_01	Fear_01	Touching.stimulus	Sniffing.stimulus	Biting.stimulus	Insecure_posture	Startle.response	Risk.assessment	Avoidance	Approach	In.sight	Flee	Looking.at.stimulus	Slow.walk	Wince	year	hum.passage_rate	hfp_medium	event
calvana	POCC	novelobject	test2	2021-03-16	UWNeo2_POCC_20210316_1_test	1	alone	first	POCC_S10	n	NA	NA	0	1	0	0	0	1	0	1	0	0	20.52	0	11.04	1	1	2022	5.59	26.6704	1
calvana	POCC	novelobject	test2	2021-03-16	UWNeo2_POCC_20210316_2_test	1	alone	first	POCC_S10	n	NA	NA	0	0	0	0	0	0	0	0	0	0	19.04	0	10.56	0	0	2022	5.59	26.6704	2
calvana	POCC	novelobject	test2	2021-03-16	UWNeo2_POCC_20210316_3_test	1	alone	first	POCC_S11	n	NA	NA	0	1	0	0	0	1	0	0	1	0	17.767	0	0	0	0	2022	5.59	26.6704	1
calvana	POCC	novelobject	test1	2022-02-15	UWNeo_POCC_20220215_1_test	1	alone	first	POCC_S6	n	NA	NA	0	1	0	0	0	1	0	0	0	0	5.4	0	1.72	0	0	2022	5.59	26.6704	1
calvana	POCC	novelobject	test1	2022-02-15	UWNeo_POCC_20220215_2_test	1	alone	first	POCC_S7	n	NA	NA	0	0	0	0	0	0	0	0	0	0	2.167	0	0	0	0	2022	5.59	26.6704	1
calvana	POCC	novelobject	test1	2022-02-16	UWNeo_POCC_20220216_3_test	1	alone	first	POCC_S8	n	NA	NA	0	0	0	0	0	0	0	0	0	0	8.5	0	0.966	0	0	2022	5.59	26.6704	1
calvana	POCC	novelobject	test1	2022-02-16	UWNeo_POCC_20220216_4_test	1	alone	first	POCC_S9	n	NA	NA	1	0	1	1	1	0	0	0	0	1	54.8	0	6.8	0	0	2022	5.59	26.6704	1
campiglioni	DICW	novelobject	test1	2024-02-18	UWNeo_DICW_20240218_3_test	3	group	third	DICW_S3	n	NA	DICW_eight	0	0	0	0	0	0	0	0	0	0	11	0	0	0	0	2024	1.48	19.1987	1
campiglioni	DICW	novelobject	test1	2024-02-22	UWNeo_DICW_20240222_4_test	8	group	first	DICW_S3	n	NA	DICW_eight	0	0	0	0	0	0	0	0	0	0	9.367	0	0	0	0	2024	1.48	19.1987	2
campiglioni	DICW	novelobject	test2	2024-03-09	UWNeo2_DICW_20240309_2_test	3	group	third	DICW_S3	n	NA	DICW_eight	0	0	0	0	0	0	0	0	0	0	11.9	0	0	0	0	2024	1.48	19.1987	1
campiglioni	DICW	novelobject	test1	2024-02-13	UWNeo_DICW_20240213_2_test	3	group	third	DICW_S4	n	NA	DICW_eight	0	0	0	0	0	0	0	0	0	0	12.566	0	0	0	0	2024	1.48	19.1987	1
campiglioni	DICW	novelobject	test1	2024-02-22	UWNeo_DICW_20240222_4_test	8	group	second	DICW_S5	n	NA	DICW_eight	0	0	0	0	0	0	0	0	0	0	10.067	0	0	0	0	2024	1.48	19.1987	1
campiglioni	DICW	novelobject	test1	2024-02-13	UWNeo_DICW_20240213_2_test	3	group	first	DICW_af	y	f	DICW_eight	0	0	0	0	0	0	0	0	0	0	6.867	0	0	0	0	2024	1.48	19.1987	1
campiglioni	DICW	novelobject	test1	2024-02-18	UWNeo_DICW_20240218_3_test	3	group	second	DICW_af	y	f	DICW_eight	0	0	0	0	0	0	0	0	0	0	7.434	0	0	0	0	2024	1.48	19.1987	2
campiglioni	DICW	novelobject	test1	2024-02-22	UWNeo_DICW_20240222_4_test	8	group	third	DICW_af	y	f	DICW_eight	0	0	0	0	0	0	0	0	0	0	11.066	0	0	0	0	2024	1.48	19.1987	3
campiglioni	DICW	novelobject	test1	2024-02-23	UWNeo_DICW_20240223_6_test	3	group	third	DICW_af	y	f	DICW_eight	0	0	0	0	0	0	0	0	0	0	23.733	0	0	0	0	2024	1.48	19.1987	4
campiglioni	DICW	novelobject	test2	2024-03-09	UWNeo2_DICW_20240309_2_test	3	group	second	DICW_af	y	f	DICW_eight	0	0	0	0	0	0	0	0	0	0	10.567	0	0	0	0	2024	1.48	19.1987	1
campiglioni	DICW	novelobject	test2	2024-03-28	UWNeo2_DICW_20240328_5_test	2	group	second	DICW_af	y	f	DICW_eight	0	0	0	0	0	0	0	0	0	0	9.533	0	0	0	0	2024	1.48	19.1987	2
campiglioni	DICW	novelobject	test2	2024-04-02	UWNeo2_DICW_20240402_8_test	2	group	first	DICW_af	y	f	DICW_eight	0	0	0	0	0	0	0	0	0	0	7.234	0	0	0	0	2024	1.48	19.1987	3
campiglioni	DICW	novelobject	test1	2024-02-13	UWNeo_DICW_20240213_2_test	3	group	second	DICW_am	y	m	DICW_eight	0	0	0	0	0	0	0	0	0	0	12.167	0	0	0	0	2024	1.48	19.1987	1
campiglioni	DICW	novelobject	test1	2024-02-18	UWNeo_DICW_20240218_3_test	3	group	first	DICW_am	y	m	DICW_eight	0	0	0	0	0	0	0	0	0	0	7.134	0	0	0	0	2024	1.48	19.1987	2
campiglioni	DICW	novelobject	test1	2024-02-22	UWNeo_DICW_20240222_4_test	8	group	forth	DICW_am	y	m	DICW_eight	0	0	0	0	0	0	0	0	0	0	12.166	0	0	0	0	2024	1.48	19.1987	3
campiglioni	DICW	novelobject	test1	2024-02-23	UWNeo_DICW_20240223_6_test	3	group	first	DICW_am	y	m	DICW_eight	0	0	0	0	0	0	0	0	0	0	7.334	0	0	0	0	2024	1.48	19.1987	4
campiglioni	DICW	novelobject	test2	2024-03-06	UWNeo2_DICW_20240306_1_test	3	group	second	DICW_am	y	m	DICW_eight	0	0	0	0	0	0	0	0	0	0	8	0	0	0	0	2024	1.48	19.1987	1
campiglioni	DICW	novelobject	test2	2024-03-09	UWNeo2_DICW_20240309_2_test	3	group	first	DICW_am	y	m	DICW_eight	0	0	0	0	0	0	0	0	0	0	9.334	0	0	0	0	2024	1.48	19.1987	2
campiglioni	DICW	novelobject	test2	2024-03-17	UWNeo2_DICW_20240317_3_test	1	alone	first	DICW_am	y	m	DICW_eight	0	0	0	0	0	0	0	0	0	0	11.334	0	0	0	0	2024	1.48	19.1987	3
campiglioni	DICW	novelobject	test2	2024-03-28	UWNeo2_DICW_20240328_5_test	2	group	first	DICW_am	y	m	DICW_eight	0	0	0	0	0	0	0	0	0	0	8.834	0	0	0	0	2024	1.48	19.1987	4
campiglioni	DICW	novelobject	test2	2024-04-02	UWNeo2_DICW_20240402_8_test	2	group	second	DICW_am	y	m	DICW_eight	0	0	0	0	0	0	0	0	0	0	10.434	0	0.7	0	0	2024	1.48	19.1987	5
campiglioni	DICW	novelobject	test1	2024-02-10	UWNeo_DICW_20240210_1_test	1	alone	first	DICW_uk	n	NA	NA	0	0	0	0	0	0	0	0	0	0	4.2	0	0.267	0	0	2024	1.48	19.1987	1
casale	SGCB	novelobject	test1	2023-02-19	UWNeo_SGCB_20230219_2_test	1	alone	first	SGCB_S1	n	f	SGCB_seven	1	0	1	1	1	0	0	0	0	1	73.32	0	1.88	0	0	2023	0.56	13.196	1
casale	SGCB	novelobject	test2	2023-03-28	UWNeo2_SGCB_20230328_5_test	6	group	third	SGCB_S1	n	f	SGCB_seven	0	0	0	0	0	0	0	0	0	0	49.7	0	0	0	0	2023	0.56	13.196	1
casale	SGCB	novelobject	test2	2023-03-28	UWNeo2_SGCB_20230328_5_test	6	group	forth	SGCB_S2	n	m	SGCB_seven	0	0	0	0	0	0	0	0	0	0	40.7	0	0	0	0	2023	0.56	13.196	1
casale	SGCB	novelobject	test1	2023-02-19	UWNeo_SGCB_20230219_3_test	3	group	first	SGCB_S2	n	NA	SGCB_seven	1	1	1	1	1	1	0	0	0	1	80.96	0	1.44	0	1	2023	0.56	13.196	1
casale	SGCB	novelobject	test1	2023-02-19	UWNeo_SGCB_20230219_3_test	3	group	second	SGCB_S3	n	NA	SGCB_seven	0	1	0	0	0	0	0	0	1	0	73.4	0	4	0	1	2023	0.56	13.196	1
casale	SGCB	novelobject	test1	2023-02-19	UWNeo_SGCB_20230219_3_test	3	group	third	SGCB_S4	n	m	SGCB_seven	0	0	0	0	0	0	0	0	0	0	70.2	0	9.72	0	0	2023	0.56	13.196	1
casale	SGCB	novelobject	test1	2023-02-21	UWNeo_SGCB_20230221_4_test	7	group	first	SGCB_S4	n	m	SGCB_seven	0	0	0	0	0	0	0	0	0	0	29.04	0	0	0	0	2023	0.56	13.196	2
casale	SGCB	novelobject	test1	2023-03-04	UWNeo_SGCB_20230304_7_test	5	group	first	SGCB_S4	n	m	SGCB_seven	0	0	0	0	0	0	0	0	0	0	6.52	0	0	0	0	2023	0.56	13.196	3
casale	SGCB	novelobject	test2	2023-03-28	UWNeo2_SGCB_20230328_5_test	6	group	fifth	SGCB_S5	y	m	NA	0	0	0	0	0	0	0	0	0	0	5.633	0	0	0	0	2023	0.56	13.196	1
casale	SGCB	novelobject	test2	2023-03-28	UWNeo2_SGCB_20230328_6_test	1	alone	first	SGCB_S5	y	m	NA	0	1	0	0	0	0	0	0	1	0	27.9	0	0	1	0	2023	0.56	13.196	2
casale	SGCB	novelobject	test1	2023-03-05	UWNeo_SGCB_20230305_8_test	2	group	first	SGCB_afA	y	f	SGCB_two	0	0	0	0	0	0	0	0	0	0	5.16	0	0	0	0	2023	0.56	13.196	1
casale	SGCB	novelobject	test2	2023-03-11	UWNeo2_SGCB_20230311_1_test	2	group	first	SGCB_afA	y	f	SGCB_two	0	0	0	0	0	0	0	0	0	0	5.167	0	0	0	0	2023	0.56	13.196	1
casale	SGCB	novelobject	test2	2023-03-18	UWNeo2_SGCB_20230318_2_test	2	group	first	SGCB_afA	y	f	SGCB_two	0	0	0	0	0	0	0	0	0	0	20.5	0	0	0	0	2023	0.56	13.196	2
casale	SGCB	novelobject	test2	2023-03-22	UWNeo2_SGCB_20230322_3_test	2	group	second	SGCB_afA	y	f	SGCB_two	0	0	0	0	0	0	0	0	0	0	0.967	0	0	0	0	2023	0.56	13.196	3
casale	SGCB	novelobject	test2	2023-04-03	UWNeo2_SGCB_20230403_9_test	2	group	first	SGCB_afA	y	f	SGCB_two	0	0	0	0	0	0	0	0	0	0	12.2	0	0.166	0	0	2023	0.56	13.196	4
casale	SGCB	novelobject	test2	2023-03-28	UWNeo2_SGCB_20230328_5_test	6	group	second	SGCB_afB	y	f	SGCB_seven	0	0	0	0	0	0	0	0	0	0	62.601	0	0	0	0	2023	0.56	13.196	1
casale	SGCB	novelobject	test1	2023-02-13	UWNeo_SGCB_20230213_1_test	1	alone	first	SGCB_amA	y	m	SGCB_two	0	0	0	0	0	0	0	0	0	0	12.44	0	1.24	0	0	2023	0.56	13.196	1
casale	SGCB	novelobject	test1	2023-03-05	UWNeo_SGCB_20230305_8_test	2	group	second	SGCB_amA	y	m	SGCB_two	0	0	0	0	0	0	0	0	0	0	12.36	0	3.72	0	0	2023	0.56	13.196	2
casale	SGCB	novelobject	test2	2023-03-11	UWNeo2_SGCB_20230311_1_test	2	group	second	SGCB_amA	y	m	SGCB_two	0	0	0	0	0	0	0	0	0	0	9.1	0	2.133	0	0	2023	0.56	13.196	1
casale	SGCB	novelobject	test2	2023-03-18	UWNeo2_SGCB_20230318_2_test	2	group	second	SGCB_amA	y	m	SGCB_two	0	0	0	0	0	0	0	0	0	0	20.5	0	0	0	0	2023	0.56	13.196	2
casale	SGCB	novelobject	test2	2023-03-22	UWNeo2_SGCB_20230322_3_test	2	group	first	SGCB_amA	y	m	SGCB_two	0	0	0	0	0	0	0	0	0	0	0.7	0	0	0	0	2023	0.56	13.196	3
casale	SGCB	novelobject	test2	2023-04-03	UWNeo2_SGCB_20230403_9_test	2	group	second	SGCB_amA	y	m	SGCB_two	0	0	0	0	0	0	0	0	0	0	9.033	0	0.467	0	0	2023	0.56	13.196	4
casale	SGCB	novelobject	test2	2023-03-28	UWNeo2_SGCB_20230328_5_test	6	group	first	SGCB_amB	y	m	SGCB_seven	0	0	0	0	0	0	0	0	0	0	63.967	0	0	0	0	2023	0.56	13.196	1
castelvecchio	VEC1	novelobject	test1	2021-02-21	UWNeo_VEC1_20210221_3_test	3	group	second	VEC1_af	y	f	VEC1Three	0	0	0	0	0	0	0	0	0	0	31.4	0	10.2	0	0	2022	1.15	19.2008	1
castelvecchio	VEC1	novelobject	test1	2021-02-22	UWNeo_VEC1_20210222_5_test	2	group	first	VEC1_af	y	f	VEC1Three	0	0	0	0	0	0	0	0	0	0	13.5	0	0	0	0	2022	1.15	19.2008	2
castelvecchio	VEC1	novelobject	test1	2021-02-22	UWNeo_VEC1_20210222_6_test	1	alone	first	VEC1_af	y	f	VEC1Three	0	0	0	0	0	0	0	0	0	0	12.234	0	3.6	0	0	2022	1.15	19.2008	3
castelvecchio	VEC1	novelobject	test1	2021-03-03	UWNeo_VEC1_20210303_7_test	1	alone	first	VEC1_af	y	f	VEC1Three	1	1	0	1	1	1	0	0	0	1	46.28	0	0.96	0	0	2022	1.15	19.2008	4
castelvecchio	VEC1	novelobject	test2	2021-03-28	UWNeo2_VEC1_20210328_1_test	1	alone	first	VEC1_af	y	f	VEC1Three	0	0	0	0	0	0	0	0	0	0	11.534	0	2.767	0	0	2022	1.15	19.2008	1
castelvecchio	VEC1	novelobject	test2	2021-04-03	UWNeo2_VEC1_20210403_2_test	3	group	first	VEC1_af	y	f	VEC1Three	0	0	0	0	0	0	0	0	0	0	12.72	0	0	0	0	2022	1.15	19.2008	2
castelvecchio	VEC1	novelobject	test1	2021-02-21	UWNeo_VEC1_20210221_3_test	3	group	third	VEC1_am	y	m	VEC1Three	0	1	0	0	0	1	1	0	0	0	22.2	0	9.44	0	0	2022	1.15	19.2008	1
castelvecchio	VEC1	novelobject	test1	2021-02-22	UWNeo_VEC1_20210222_5_test	2	group	second	VEC1_am	y	m	VEC1Three	0	0	0	0	0	0	0	0	0	0	13.067	0	0	0	0	2022	1.15	19.2008	2
castelvecchio	VEC1	novelobject	test2	2021-04-03	UWNeo2_VEC1_20210403_2_test	3	group	second	VEC1_am	y	m	VEC1Three	0	0	0	0	0	0	0	0	0	0	2.32	0	0	0	0	2022	1.15	19.2008	1
castelvecchio	VEC1	novelobject	test1	2021-02-17	UWNeo_VEC1_20210217_1_test	1	alone	first	VEC_S1	n	NA	VEC1Three	0	1	0	0	0	1	0	0	1	0	12.64	0	3.08	0	0	2022	1.15	19.2008	1
castelvecchio	VEC1	novelobject	test1	2021-02-21	UWNeo_VEC1_20210221_3_test	3	group	first	VEC_S1	n	NA	VEC1Three	1	0	0	0	0	0	0	0	0	1	54.28	0	15.36	0	0	2022	1.15	19.2008	2
castelvecchio	VEC1	novelobject	test2	2021-04-03	UWNeo2_VEC1_20210403_2_test	3	group	third	VEC_S1	n	NA	VEC1Three	0	0	0	0	0	0	0	0	0	0	37.6	0	1	0	0	2022	1.15	19.2008	1
chiesa di pulicciano	BSCPB	novelobject	test1	2023-02-15	UWNeo_BSCPB_20230215_5_test	1	alone	first	BSCPB_S1	n	m	NA	0	0	0	0	0	0	0	0	0	0	18.034	0	0	0	0	2023	3.031	22.7239	1
chiesa di pulicciano	BSCPB	novelobject	test1	2023-02-15	UWNeo_BSCPB_20230215_7_test	1	alone	first	BSCPB_S1	n	m	NA	0	1	0	0	0	1	0	0	0	0	32.867	0	1.9	1	0	2023	3.031	22.7239	2
chiesa di pulicciano	BSCPB	novelobject	test1	2023-02-24	UWNeo_BSCPB_20230224_11_test	1	alone	first	BSCPB_S1	n	m	NA	0	0	0	0	0	0	0	0	0	0	26.271	0	0.466	0	0	2023	3.031	22.7239	3
chiesa di pulicciano	BSCPB	novelobject	test1	2023-02-16	UWNeo_BSCPB_20230216_8_test	1	alone	first	BSCPB_S2	n	m	NA	0	0	0	0	0	0	0	0	0	0	64.434	0	7.365	0	0	2023	3.031	22.7239	1
chiesa di pulicciano	BSCPB	novelobject	test1	2023-02-17	UWNeo_BSCPB_20230217_10_test	1	alone	first	BSCPB_S2	n	m	NA	0	0	0	0	0	0	0	0	0	0	27.4	0	8.901	0	0	2023	3.031	22.7239	2
chiesa di pulicciano	BSCPB	novelobject	test2	2023-04-04	UWNeo2_BSCPB_20230404_10_test	1	alone	first	BSCPB_S4	n	NA	BSCPB_P1	0	0	0	0	0	0	0	0	0	0	9.634	0	0.933	0	0	2023	3.031	22.7239	1
chiesa di pulicciano	BSCPB	novelobject	test2	2023-04-04	UWNeo2_BSCPB_20230404_11_test	1	alone	first	BSCPB_S6	n	NA	BSCPB_P1	0	1	0	0	0	1	0	0	1	0	48.233	1	15.598	1	1	2023	3.031	22.7239	1
chiesa di pulicciano	BSCPB	novelobject	test1	2023-02-12	UWNeo_BSCPB_20230212_1_test	2	group	first	BSCPB_af	y	f	BSCPB_two	0	0	0	0	0	0	0	0	0	0	17.067	0	0.2	0	0	2023	3.031	22.7239	1
chiesa di pulicciano	BSCPB	novelobject	test1	2023-02-14	UWNeo_BSCPB_20230214_3_test	1	alone	first	BSCPB_af	y	f	BSCPB_two	0	0	0	0	0	0	0	0	0	0	15.334	0	0	0	0	2023	3.031	22.7239	2
chiesa di pulicciano	BSCPB	novelobject	test1	2023-02-15	UWNeo_BSCPB_20230215_4_test	1	alone	first	BSCPB_af	y	f	BSCPB_two	0	0	0	0	0	0	0	0	0	0	6.534	0	0	0	0	2023	3.031	22.7239	3
chiesa di pulicciano	BSCPB	novelobject	test1	2023-02-17	UWNeo_BSCPB_20230217_9_test	2	group	second	BSCPB_af	y	f	BSCPB_P2	0	0	0	0	0	0	0	0	0	0	26.167	0	0	0	0	2023	3.031	22.7239	4
chiesa di pulicciano	BSCPB	novelobject	test1	2023-02-28	UWNeo_BSCPB_20230228_12_test	2	group	second	BSCPB_af	y	f	BSCPB_two	0	0	0	0	0	0	0	0	0	0	12.566	0	0.4	0	0	2023	3.031	22.7239	5
chiesa di pulicciano	BSCPB	novelobject	test1	2023-02-28	UWNeo_BSCPB_20230228_13_test	2	group	second	BSCPB_af	y	f	BSCPB_two	0	0	0	0	0	0	0	0	0	0	12.034	0	0	0	0	2023	3.031	22.7239	6
chiesa di pulicciano	BSCPB	novelobject	test1	2023-03-05	UWNeo_BSCPB_20230305_14_test	2	group	second	BSCPB_af	y	f	BSCPB_two	0	0	0	0	0	0	0	0	0	0	12.302	0	1.033	0	0	2023	3.031	22.7239	7
chiesa di pulicciano	BSCPB	novelobject	test2	2023-03-16	UWNeo2_BSCPB_20230316_2_test	2	group	second	BSCPB_af	y	f	BSCPB_two	0	0	0	0	0	0	0	0	0	0	6.8	0	0.567	0	0	2023	3.031	22.7239	1
chiesa di pulicciano	BSCPB	novelobject	test2	2023-03-21	UWNeo2_BSCPB_20230321_5_test	2	group	second	BSCPB_af	y	f	BSCPB_two	0	0	0	0	0	0	0	0	0	0	19.7	0	4.268	0	0	2023	3.031	22.7239	2
chiesa di pulicciano	BSCPB	novelobject	test1	2023-02-12	UWNeo_BSCPB_20230212_1_test	2	group	second	BSCPB_am	y	m	BSCPB_two	0	0	0	0	0	0	0	0	0	0	33.333	0	2.167	0	0	2023	3.031	22.7239	1
chiesa di pulicciano	BSCPB	novelobject	test1	2023-02-14	UWNeo_BSCPB_20230214_2_test	1	alone	first	BSCPB_am	y	m	BSCPB_two	0	0	0	0	0	0	0	0	0	0	7.367	0	0.7	0	0	2023	3.031	22.7239	2
chiesa di pulicciano	BSCPB	novelobject	test1	2023-02-17	UWNeo_BSCPB_20230217_9_test	2	group	first	BSCPB_am	y	m	BSCPB_P2	1	0	1	1	0	0	0	0	0	1	71.367	0	6.232	0	0	2023	3.031	22.7239	3
chiesa di pulicciano	BSCPB	novelobject	test1	2023-02-28	UWNeo_BSCPB_20230228_12_test	2	group	first	BSCPB_am	y	m	BSCPB_two	0	0	0	0	0	0	0	0	0	0	16.467	0	0	0	0	2023	3.031	22.7239	4
chiesa di pulicciano	BSCPB	novelobject	test1	2023-02-28	UWNeo_BSCPB_20230228_13_test	2	group	first	BSCPB_am	y	m	BSCPB_two	0	0	0	0	0	0	0	0	0	0	5.067	0	0	0	0	2023	3.031	22.7239	5
chiesa di pulicciano	BSCPB	novelobject	test1	2023-03-05	UWNeo_BSCPB_20230305_14_test	2	group	first	BSCPB_am	y	m	BSCPB_two	0	0	0	0	0	0	0	0	1	0	15.367	0	1.1	0	0	2023	3.031	22.7239	6
chiesa di pulicciano	BSCPB	novelobject	test2	2023-03-16	UWNeo2_BSCPB_20230316_2_test	2	group	first	BSCPB_am	y	m	BSCPB_two	0	0	0	0	0	0	0	0	0	0	36.034	0	0	0	0	2023	3.031	22.7239	1
chiesa di pulicciano	BSCPB	novelobject	test2	2023-03-21	UWNeo2_BSCPB_20230321_5_test	2	group	first	BSCPB_am	y	m	BSCPB_two	0	0	0	0	0	0	0	0	0	0	13.467	0	2.167	0	0	2023	3.031	22.7239	2
chiesa di pulicciano	BSCPB	novelobject	test2	2023-03-07	UWNeo2_BSCPB_20230307_1_test	1	alone	first	BSCPBtripode	n	NA	NA	0	0	0	0	0	0	0	0	0	0	7	0	0	0	0	2023	3.031	22.7239	1
chiesa di pulicciano	BSCPB	novelobject	test2	2023-03-18	UWNeo2_BSCPB_20230318_3_test	1	alone	first	BSCPBtripode	n	NA	NA	0	0	0	0	0	0	0	0	0	0	6.367	0	0	0	0	2023	3.031	22.7239	2
chiesa di pulicciano	BSCPB	novelobject	test2	2023-03-19	UWNeo2_BSCPB_20230319_4_test	1	alone	first	BSCPBtripode	n	NA	NA	0	0	0	0	0	0	0	0	0	0	9.534	0	0	0	0	2023	3.031	22.7239	3
chiesa di pulicciano	BSCPB	novelobject	test2	2023-03-22	UWNeo2_BSCPB_20230322_6_test	1	alone	first	BSCPBtripode	n	NA	NA	0	0	0	0	0	0	0	0	0	0	6.534	0	0	0	0	2023	3.031	22.7239	4
chiesa di pulicciano	BSCPB	novelobject	test2	2023-03-28	UWNeo2_BSCPB_20230328_8_test	1	alone	first	BSCPBtripode	n	NA	NA	0	0	0	0	0	0	0	0	0	0	7.767	0	0.2	0	0	2023	3.031	22.7239	5
citerna	BMCM	novelobject	test2	2023-03-13	UWNeo2_BMCM_20230313_4_test	3	group	first	BMCM_af	y	f	BMCM_nine	0	0	0	0	0	0	0	0	0	0	53.267	0	7.7	0	0	2023	1.08	19.365	1
citerna	BMCM	novelobject	test2	2023-03-25	UWNeo2_BMCM_20230325_6_test	5	group	second	BMCM_af	y	f	BMCM_nine	0	0	0	0	0	0	0	0	0	0	11.9	0	3.8	0	0	2023	1.08	19.365	2
citerna	BMCM	novelobject	test1	2023-02-17	UWNeo_BMCM_20230217_5_test	6	group	first	BMCM_am	y	m	BMCM_nine	0	0	0	0	0	0	0	0	0	0	17.201	0	0	0	0	2023	1.08	19.365	1
citerna	BMCM	novelobject	test2	2023-03-13	UWNeo2_BMCM_20230313_4_test	3	group	third	BMCM_am	y	m	BMCM_nine	0	0	0	0	0	0	0	0	0	0	38.067	0	8.167	0	0	2023	1.08	19.365	1
citerna	BMCM	novelobject	test2	2023-03-25	UWNeo2_BMCM_20230325_6_test	5	group	first	BMCM_am	y	m	BMCM_nine	0	0	0	0	0	0	0	0	0	0	9.067	0	0	0	0	2023	1.08	19.365	2
citerna	BMCM	novelobject	test1	2023-02-17	UWNeo_BMCM_20230217_5_test	6	group	fifth	BMCMblind	n	NA	BMCM_nine	0	0	0	0	0	0	0	0	0	0	5.233	0	0	0	0	2023	1.08	19.365	1
citerna	BMCM	novelobject	test1	2023-02-22	UWNeo_BMCM_20230222_7_test	1	alone	first	BMCMblind	n	NA	BMCM_nine	0	0	0	0	0	0	0	0	0	0	15.024	0	0	0	0	2023	1.08	19.365	2
citerna	BMCM	novelobject	test2	2023-03-13	UWNeo2_BMCM_20230313_4_test	3	group	second	BMCMblind	n	NA	BMCM_nine	0	0	0	0	0	0	0	0	0	0	43.967	0	8.534	0	0	2023	1.08	19.365	1
citerna	BMCM	novelobject	test2	2023-03-25	UWNeo2_BMCM_20230325_6_test	5	group	third	BMCMblind	n	NA	BMCM_nine	1	0	0	1	0	0	0	0	0	1	16	0	10.466	0	0	2023	1.08	19.365	2
CN	CNT16	novelobject	test1	2021-02-18	UWNeo_CNT16_20210218_1_test	3	group	first	CNT_AF1	y	f	CNT16_three	0	1	0	0	0	0	1	0	0	0	17.034	0	1.19	0	0	2021	0.25	19.8621	1
CN	CNT16	novelobject	test1	2021-02-20	UWNeo_CNT16_20210220_2_test	2	group	first	CNT_AF1	y	f	CNT16_three	1	1	0	0	0	1	1	1	0	1	14.467	1	2.333	0	1	2021	0.25	19.8621	2
CN	CNT16	novelobject	test1	2021-02-27	UWNeo_CNT16_20210227_3_test	2	group	first	CNT_AF1	y	f	CNT16_three	1	0	0	0	0	0	0	0	0	1	6.6	0	0.6	0	0	2021	0.25	19.8621	3
CN	CNT16	novelobject	test1	2021-02-27	UWNeo_CNT16_20210227_4_test	3	group	first	CNT_AF1	y	f	CNT16_three	0	0	0	0	0	0	0	0	0	0	2	0	0	0	0	2021	0.25	19.8621	4
CN	CNT16	novelobject	test1	2021-02-27	UWNeo_CNT16_20210227_5_test	3	group	first	CNT_AF1	y	f	CNT16_three	0	0	0	0	0	0	0	0	0	0	0.734	0	0	0	0	2021	0.25	19.8621	5
CN	CNT16	novelobject	test1	2021-03-03	UWNeo_CNT16_20210303_7_test	2	group	second	CNT_AF1	y	f	CNT16_three	0	0	0	0	0	0	0	0	0	0	2.85	0	0	0	0	2021	0.25	19.8621	6
CN	CNT16	novelobject	test1	2021-03-11	UWNeo_CNT16_20210311_10_test	3	group	first	CNT_AF1	y	f	CNT16_three	0	0	0	0	0	0	0	0	0	0	11.045	0	0	0	0	2021	0.25	19.8621	7
CN	CNT16	novelobject	test2	2021-04-04	UWNeo2_CNT16_20210404_4_test	2	group	first	CNT_AF1	y	f	CNT16_three	0	0	0	0	0	0	0	0	0	0	3.9	0	0	0	0	2021	0.25	19.8621	1
CN	CNT16	novelobject	test2	2021-04-15	UWNeo2_CNT16_20210415_5_test	2	group	first	CNT_AF1	y	f	CNT16_three	0	0	0	0	0	0	0	0	1	0	15.349	0	5.839	0	0	2021	0.25	19.8621	2
CN	CNT16	novelobject	test1	2021-03-17	UWNeo_CNT16_20210317_13_test	5	group	third	CNT_AF2	y	f	CNT16_five	1	1	0	1	0	1	1	0	0	1	16.2	0	6.933	0	0	2021	0.25	19.8621	1
CN	CNT16	novelobject	test1	2021-02-18	UWNeo_CNT16_20210218_1_test	3	group	second	CNT_AM1	y	m	CNT16_three	0	1	0	0	0	0	0	0	0	0	17	0	2.85	0	1	2021	0.25	19.8621	1
CN	CNT16	novelobject	test1	2021-02-20	UWNeo_CNT16_20210220_2_test	2	group	second	CNT_AM1	y	m	CNT16_three	0	1	0	0	0	0	0	0	1	0	24.6	0	6.367	0	1	2021	0.25	19.8621	2
CN	CNT16	novelobject	test1	2021-02-27	UWNeo_CNT16_20210227_3_test	2	group	second	CNT_AM1	y	m	CNT16_three	0	0	0	0	0	0	0	0	0	0	6.1	0	0	0	0	2021	0.25	19.8621	3
CN	CNT16	novelobject	test1	2021-02-27	UWNeo_CNT16_20210227_4_test	3	group	second	CNT_AM1	y	m	CNT16_three	0	0	0	0	0	0	0	0	0	0	6.867	0	0.7	0	0	2021	0.25	19.8621	4
CN	CNT16	novelobject	test1	2021-02-27	UWNeo_CNT16_20210227_5_test	3	group	second	CNT_AM1	y	m	CNT16_three	0	0	0	0	0	0	0	0	0	0	3.367	0	0.634	0	0	2021	0.25	19.8621	5
CN	CNT16	novelobject	test1	2021-03-03	UWNeo_CNT16_20210303_7_test	2	group	first	CNT_AM1	y	m	CNT16_three	0	0	0	0	0	0	0	0	0	0	2.8	0	0	0	0	2021	0.25	19.8621	6
CN	CNT16	novelobject	test1	2021-03-07	UWNeo_CNT16_20210307_8_test	1	alone	first	CNT_AM1	y	m	CNT16_three	0	0	0	0	0	0	0	0	0	0	17.934	0	0.966	0	0	2021	0.25	19.8621	7
CN	CNT16	novelobject	test1	2021-03-11	UWNeo_CNT16_20210311_10_test	3	group	second	CNT_AM1	y	m	CNT16_three	0	0	0	0	0	0	0	0	0	0	16.317	0	3.703	0	0	2021	0.25	19.8621	8
CN	CNT16	novelobject	test2	2021-04-04	UWNeo2_CNT16_20210404_4_test	2	group	second	CNT_AM1	y	m	CNT16_three	0	0	0	0	0	0	0	0	0	0	5.433	0	0.3	0	0	2021	0.25	19.8621	1
CN	CNT16	novelobject	test2	2021-04-15	UWNeo2_CNT16_20210415_5_test	2	group	second	CNT_AM1	y	m	CNT16_three	0	0	0	0	0	0	0	0	1	0	13.18	0	2.07	0	0	2021	0.25	19.8621	2
CN	CNT16	novelobject	test1	2021-03-17	UWNeo_CNT16_20210317_13_test	5	group	first	CNT_AM2	y	m	CNT16_five	1	1	0	0	0	1	0	0	0	1	8.8	0	2.033	0	1	2021	0.25	19.8621	1
CN	CNT16	novelobject	test1	2021-02-18	UWNeo_CNT16_20210218_1_test	3	group	third	CNT_S1	n	NA	CNT16_three	0	0	0	0	0	0	0	0	0	0	17	0	0	0	0	2021	0.25	19.8621	1
CN	CNT16	novelobject	test1	2021-02-27	UWNeo_CNT16_20210227_4_test	3	group	third	CNT_S1	n	NA	CNT16_three	0	0	0	0	0	0	0	0	0	0	6.8	0	0	0	0	2021	0.25	19.8621	2
CN	CNT16	novelobject	test1	2021-02-27	UWNeo_CNT16_20210227_5_test	3	group	third	CNT_S1	n	NA	CNT16_three	0	0	0	0	0	0	0	0	0	0	4.234	0	0	0	0	2021	0.25	19.8621	3
CN	CNT16	novelobject	test1	2021-03-02	UWNeo_CNT16_20210302_6_test	1	alone	first	CNT_S1	n	NA	CNT16_three	0	0	0	0	0	0	0	0	0	0	4.839	0	0.7	0	0	2021	0.25	19.8621	4
CN	CNT16	novelobject	test1	2021-03-07	UWNeo_CNT16_20210307_9_test	1	alone	first	CNT_S1	n	NA	CNT16_three	0	0	0	0	0	0	0	0	0	0	16.3	0	0	0	0	2021	0.25	19.8621	5
CN	CNT16	novelobject	test1	2021-03-11	UWNeo_CNT16_20210311_10_test	3	group	third	CNT_S1	n	NA	CNT16_three	0	0	0	0	0	0	0	0	0	0	2.636	0	0	0	0	2021	0.25	19.8621	6
CN	CNT16	novelobject	test1	2021-03-11	UWNeo_CNT16_20210311_11_test	1	alone	first	CNT_S1	n	NA	CNT16_three	0	0	0	0	0	0	0	0	0	0	20.7	0	0.267	0	0	2021	0.25	19.8621	7
CN	CNT16	novelobject	test1	2021-03-11	UWNeo_CNT16_20210311_12_test	1	alone	first	CNT_S1	n	NA	CNT16_three	0	0	0	0	0	0	0	0	0	0	8.801	0	0	0	0	2021	0.25	19.8621	8
CN	CNT16	novelobject	test2	2021-03-25	UWNeo2_CNT16_20210325_3_test	1	alone	first	CNT_S1	n	NA	CNT16_three	1	1	0	0	0	1	1	0	0	1	7.634	1	3.2	1	0	2021	0.25	19.8621	1
CN	CNT16	novelobject	test1	2021-03-17	UWNeo_CNT16_20210317_13_test	5	group	second	CNT_S2	n	m	CNT16_five	1	1	0	0	0	1	0	0	0	1	17.034	0	0.366	0	1	2021	0.25	19.8621	1
collamaesta	MCML	novelobject	test1	2024-02-07	UWNeo_MCML_20240207_1_test	2	group	first	MCML_af	y	f	MCML_two	0	0	0	0	0	0	0	0	0	0	5.6	0	0	0	0	2024	3.6	10.7839	1
collamaesta	MCML	novelobject	test1	2024-02-07	UWNeo_MCML_20240207_1_test	2	group	second	MCML_am	y	m	MCML_two	0	0	0	0	0	0	0	0	0	0	3.466	0	0	0	0	2024	3.6	10.7839	1
collamaesta	MCML	novelobject	test1	2024-02-10	UWNeo_MCML_20240210_2_test	1	alone	first	MCML_am	y	m	MCML_two	0	0	0	0	0	0	0	0	0	0	2.6	0	0	0	0	2024	3.6	10.7839	2
collinaccia	FCC	novelobject	test1	2023-02-11	UWNeo_FCC_20230211_1_test	1	alone	first	FCC_S1	n	NA	NA	0	1	0	0	0	1	1	0	0	0	19.733	0	10.133	1	0	2023	1.57	17.7842	1
collinaccia	FCC	novelobject	test1	2023-02-15	UWNeo_FCC_20230215_2_test	1	alone	first	FCC_S2	n	NA	FCC_four	0	1	0	0	0	1	0	0	1	0	8.767	0	3.167	0	1	2023	1.57	17.7842	1
collinaccia	FCC	novelobject	test1	2023-02-15	UWNeo_FCC_20230215_3_test	2	group	second	FCC_S3	n	NA	NA	0	0	0	0	0	0	0	0	1	0	16.667	0	3.268	0	0	2023	1.57	17.7842	1
collinaccia	FCC	novelobject	test1	2023-02-18	UWNeo_FCC_20230218_4_test	1	alone	first	FCC_S4	n	NA	NA	0	1	0	0	0	0	0	1	0	0	30.367	0	2.835	0	0	2023	1.57	17.7842	1
collinaccia	FCC	novelobject	test1	2023-02-19	UWNeo_FCC_20230219_5_test	1	alone	first	FCC_S4	n	NA	NA	0	0	0	0	0	0	0	0	0	0	14	0	1.401	0	0	2023	1.57	17.7842	2
collinaccia	FCC	novelobject	test2	2023-03-13	UWNeo2_FCC_20230313_1_test	1	alone	first	FCC_S5	n	NA	NA	1	1	0	0	1	1	0	0	0	0	21.3	0	5.533	0	1	2023	1.57	17.7842	1
collinaccia	FCC	novelobject	test2	2023-03-14	UWNeo2_FCC_20230314_3_test	1	alone	first	FCC_S5	n	NA	NA	1	0	1	1	1	0	0	0	0	1	20.434	0	4.734	0	0	2023	1.57	17.7842	2
collinaccia	FCC	novelobject	test2	2023-03-14	UWNeo2_FCC_20230314_2_test	2	group	first	FCC_af	y	f	FCC_four	0	0	0	0	0	0	0	0	0	0	5.3	0	0.934	0	0	2023	1.57	17.7842	1
collinaccia	FCC	novelobject	test2	2023-03-18	UWNeo2_FCC_20230318_4_test	2	group	second	FCC_af	y	f	FCC_four	0	0	0	0	0	0	0	0	0	0	13.734	0	1.2	0	0	2023	1.57	17.7842	2
collinaccia	FCC	novelobject	test2	2023-03-18	UWNeo2_FCC_20230318_5_test	2	group	second	FCC_af	y	f	FCC_four	0	0	0	0	0	0	0	0	0	0	7.634	0	1.166	0	0	2023	1.57	17.7842	3
collinaccia	FCC	novelobject	test2	2023-03-27	UWNeo2_FCC_20230327_7_test	2	group	second	FCC_af	y	f	FCC_four	0	0	0	0	0	0	0	0	0	0	8.533	0	0.7	0	0	2023	1.57	17.7842	4
collinaccia	FCC	novelobject	test2	2023-04-03	UWNeo2_FCC_20230403_12_test	2	group	first	FCC_af	y	f	FCC_four	0	0	0	0	0	0	0	0	0	0	1.267	0	0	0	0	2023	1.57	17.7842	5
collinaccia	FCC	novelobject	test2	2023-04-04	UWNeo2_FCC_20230404_13_test	2	group	second	FCC_af	y	f	FCC_four	0	0	0	0	0	0	0	0	0	0	5.666	0	0	0	0	2023	1.57	17.7842	6
collinaccia	FCC	novelobject	test1	2023-02-15	UWNeo_FCC_20230215_3_test	2	group	first	FCC_am	y	m	FCC_four	0	0	0	0	0	0	0	0	0	0	1.534	0	0	0	0	2023	1.57	17.7842	1
collinaccia	FCC	novelobject	test2	2023-03-14	UWNeo2_FCC_20230314_2_test	2	group	second	FCC_am	y	m	FCC_four	0	1	0	0	0	0	0	0	0	0	12.634	0	0	0	1	2023	1.57	17.7842	1
collinaccia	FCC	novelobject	test2	2023-03-18	UWNeo2_FCC_20230318_4_test	2	group	first	FCC_am	y	m	FCC_four	0	0	0	0	0	0	0	0	0	0	10.234	0	1.833	0	0	2023	1.57	17.7842	2
collinaccia	FCC	novelobject	test2	2023-03-18	UWNeo2_FCC_20230318_5_test	2	group	first	FCC_am	y	m	FCC_four	0	0	0	0	0	0	0	0	0	0	12.467	0	5.366	0	0	2023	1.57	17.7842	3
collinaccia	FCC	novelobject	test2	2023-03-27	UWNeo2_FCC_20230327_7_test	2	group	first	FCC_am	y	m	FCC_four	0	0	0	0	0	0	0	0	0	0	5.034	0	0	0	0	2023	1.57	17.7842	4
collinaccia	FCC	novelobject	test2	2023-04-03	UWNeo2_FCC_20230403_12_test	2	group	second	FCC_am	y	m	FCC_four	0	0	0	0	0	0	0	0	0	0	2.6	0	0	0	0	2023	1.57	17.7842	5
collinaccia	FCC	novelobject	test2	2023-04-04	UWNeo2_FCC_20230404_13_test	2	group	first	FCC_am	y	m	FCC_four	0	0	0	0	0	0	0	0	0	0	4.167	0	0	0	0	2023	1.57	17.7842	6
crocemori	DICMH	novelobject	test1	2024-02-14	UWNeo_DICMH_20240214_2_test	1	alone	first	DICMH_S2	n	NA	DICMH_six	0	0	0	0	0	0	0	0	0	0	6.067	0	0	0	0	2024	3.46	14.3602	1
crocemori	DICMH	novelobject	test1	2024-03-04	UWNeo_DICMH_20240304_5_test	3	group	first	DICMH_S2	n	NA	DICMH_six	0	0	0	0	0	0	0	0	0	0	7.633	0	0	0	0	2024	3.46	14.3602	2
crocemori	DICMH	novelobject	test2	2024-03-06	UWNeo2_DICMH_20240306_2_test	6	group	third	DICMH_af	y	f	DICMH_six	0	0	0	0	0	0	0	0	0	0	9.333	0	0	0	0	2024	3.46	14.3602	1
crocemori	DICMH	novelobject	test2	2024-03-13	UWNeo2_DICMH_20240313_4_test	2	group	second	DICMH_af	y	f	DICMH_six	0	0	0	0	0	0	0	0	0	0	5.767	0	0	0	0	2024	3.46	14.3602	2
crocemori	DICMH	novelobject	test2	2024-03-19	UWNeo2_DICMH_20240319_7_test	3	group	second	DICMH_af	y	f	DICMH_six	0	0	0	0	0	0	0	0	0	0	7.667	0	0	0	0	2024	3.46	14.3602	3
crocemori	DICMH	novelobject	test2	2024-03-22	UWNeo2_DICMH_20240322_10_test	2	group	second	DICMH_af	y	f	DICMH_six	0	0	0	0	0	0	0	0	0	0	9.033	0	0	0	0	2024	3.46	14.3602	4
crocemori	DICMH	novelobject	test1	2024-02-21	UWNeo_DICMH_20240221_3_test	1	alone	first	DICMH_am	y	m	DICMH_six	0	0	0	0	0	0	0	0	0	0	6.667	0	0.134	0	0	2024	3.46	14.3602	1
crocemori	DICMH	novelobject	test2	2024-03-06	UWNeo2_DICMH_20240306_2_test	6	group	second	DICMH_am	y	m	DICMH_six	1	0	1	1	0	0	0	0	0	1	14.533	0	10.367	0	0	2024	3.46	14.3602	1
crocemori	DICMH	novelobject	test2	2024-03-13	UWNeo2_DICMH_20240313_4_test	2	group	first	DICMH_am	y	m	DICMH_six	0	0	0	0	0	0	0	0	0	0	2.2	0	0	0	0	2024	3.46	14.3602	2
crocemori	DICMH	novelobject	test2	2024-03-19	UWNeo2_DICMH_20240319_7_test	3	group	first	DICMH_am	y	m	DICMH_six	0	0	0	0	0	0	0	0	0	0	1.934	0	0	0	0	2024	3.46	14.3602	3
crocemori	DICMH	novelobject	test2	2024-03-22	UWNeo2_DICMH_20240322_10_test	2	group	first	DICMH_am	y	m	DICMH_six	0	0	0	0	0	0	0	0	0	0	5.567	0	0	0	0	2024	3.46	14.3602	4
fontefredda	FFB	novelobject	test2	2023-03-16	UWNeo2_FFB_20230316_8_test	1	alone	first	FBB_SD	n	NA	NA	0	1	0	0	0	0	0	0	0	0	7.467	0	2.166	1	0	2023	1.47	19.7921	1
fontefredda	FFB	novelobject	test2	2023-03-16	UWNeo2_FFB_20230316_9_test	1	alone	first	FBB_SD	n	NA	NA	1	1	0	1	0	0	0	0	0	1	6.3	0	1.933	0	1	2023	1.47	19.7921	2
fontefredda	FFB	novelobject	test1	2023-02-10	UWNeo_FFB_20230210_1_test	6	group	first	FFB_ax	y	f	FFB_eight	0	0	0	0	0	0	0	0	0	0	12.001	0	0	0	0	2023	1.47	19.7921	1
fontefredda	FFB	novelobject	test1	2023-02-13	UWNeo_FFB_20230213_2_test	8	group	first	FFB_ax	y	f	FFB_eight	0	0	0	0	0	0	0	0	0	0	10.934	0	0	0	0	2023	1.47	19.7921	2
fontefredda	FFB	novelobject	test1	2023-02-13	UWNeo_FFB_20230213_3_test	8	group	second	FFB_ax	y	f	FFB_eight	0	0	0	0	0	0	0	0	0	0	13.867	0	0	0	0	2023	1.47	19.7921	3
fontefredda	FFB	novelobject	test1	2023-02-16	UWNeo_FFB_20230216_5_test	5	group	first	FFB_ax	y	f	FFB_eight	0	0	0	0	0	0	0	0	0	0	11.667	0	0	0	0	2023	1.47	19.7921	4
fontefredda	FFB	novelobject	test2	2023-03-15	UWNeo2_FFB_20230315_4_test	5	group	second	FFB_ax	y	f	FFB_eight	0	0	0	0	0	0	0	0	1	0	16.3	0	5.233	0	0	2023	1.47	19.7921	1
fontefredda	FFB	novelobject	test1	2023-02-10	UWNeo_FFB_20230210_1_test	6	group	second	FFB_ay	y	m	FFB_eight	0	0	0	0	0	0	0	0	0	0	16.8	0	1.634	0	0	2023	1.47	19.7921	1
fontefredda	FFB	novelobject	test1	2023-02-13	UWNeo_FFB_20230213_2_test	8	group	second	FFB_ay	y	m	FFB_eight	0	0	0	0	0	0	0	0	0	0	10.967	0	0	0	0	2023	1.47	19.7921	2
fontefredda	FFB	novelobject	test1	2023-02-13	UWNeo_FFB_20230213_3_test	8	group	first	FFB_ay	y	m	FFB_eight	0	0	0	0	0	0	0	0	0	0	11.9	0	0	0	0	2023	1.47	19.7921	3
fontefredda	FFB	novelobject	test1	2023-02-16	UWNeo_FFB_20230216_4_test	5	group	first	FFB_ay	y	m	FFB_eight	0	0	0	0	0	0	0	0	0	0	9.367	0	0	0	0	2023	1.47	19.7921	4
fontefredda	FFB	novelobject	test1	2023-02-16	UWNeo_FFB_20230216_5_test	5	group	forth	FFB_ay	y	m	FFB_eight	0	0	0	0	0	0	0	0	0	0	13.2	0	0	0	0	2023	1.47	19.7921	5
fontefredda	FFB	novelobject	test2	2023-03-07	UWNeo2_FFB_20230307_1_test	8	group	first	FFB_ay	y	m	FFB_eight	0	1	0	0	0	1	0	0	0	0	20.5	0	1.6	0	0	2023	1.47	19.7921	1
fontefredda	FFB	novelobject	test2	2023-03-12	UWNeo2_FFB_20230312_3_test	5	group	first	FFB_ay	y	m	FFB_eight	0	0	0	0	0	0	0	0	0	0	11.434	0	0	0	0	2023	1.47	19.7921	2
fontefredda	FFB	novelobject	test2	2023-03-15	UWNeo2_FFB_20230315_4_test	5	group	first	FFB_ay	y	m	FFB_eight	0	0	0	0	0	0	0	0	0	0	10.034	0	0	0	0	2023	1.47	19.7921	3
fontefredda	FFB	novelobject	test2	2023-03-19	UWNeo2_FFB_20230319_10_test	5	group	second	FFB_ay	y	m	FFB_eight	0	0	0	0	0	0	0	0	0	0	16	0	3.067	0	0	2023	1.47	19.7921	4
fontefredda	FFB	novelobject	test2	2023-03-23	UWNeo2_FFB_20230323_14_test	4	group	second	FFB_ay	n	m	FFB_eight	0	0	0	0	0	0	0	0	0	0	14.833	0	0.866	0	0	2023	1.47	19.7921	5
fontefredda	FFB	novelobject	test2	2023-03-28	UWNeo2_FFB_20230328_16_test	6	group	first	FFB_ay	y	m	FFB_eight	0	0	0	0	0	0	0	0	0	0	9.067	0	0	0	0	2023	1.47	19.7921	6
fresciano	BMF	novelobject	test1	2023-02-10	UWNeo_BMF_20230210_1_test	1	alone	first	BMF_S1	n	NA	BMF_four	0	0	0	0	0	0	0	0	0	0	3.634	0	0	0	0	2023	0.79	24.313	1
fresciano	BMF	novelobject	test1	2023-03-03	UWNeo_BMF_20230303_4_test	4	group	third	BMF_S1	n	NA	BMF_four	0	1	NA	NA	NA	NA	NA	1	NA	NA	NA	NA	NA	NA	NA	2023	0.79	24.313	2
fresciano	BMF	novelobject	test2	2023-03-28	UWNeo2_BMF_20230328_2_test	1	alone	first	BMF_S1	n	NA	BMF_four	0	0	0	0	0	0	0	0	0	0	13.667	0	5.734	0	0	2023	0.79	24.313	1
fresciano	BMF	novelobject	test1	2023-03-03	UWNeo_BMF_20230303_4_test	4	group	forth	BMF_S3	n	NA	BMF_four	0	1	NA	NA	NA	NA	NA	1	NA	NA	NA	NA	NA	NA	NA	2023	0.79	24.313	1
fresciano	BMF	novelobject	test1	2023-03-03	UWNeo_BMF_20230303_4_test	4	group	first	BMF_af	y	f	BMF_four	0	0	0	0	0	0	0	0	0	0	27.534	0	2.5	0	0	2023	0.79	24.313	1
fresciano	BMF	novelobject	test2	2023-03-24	UWNeo2_BMF_20230324_1_test	1	alone	first	BMF_af	y	f	BMF_four	0	0	0	0	0	0	0	0	0	0	16.067	0	2.734	0	0	2023	0.79	24.313	1
fresciano	BMF	novelobject	test2	2023-03-28	UWNeo2_BMF_20230328_4_test	1	alone	first	BMF_af	y	f	BMF_four	0	0	0	0	0	0	0	0	0	0	11	0	4.933	0	0	2023	0.79	24.313	2
fresciano	BMF	novelobject	test2	2023-03-28	UWNeo2_BMF_20230328_5_test	1	alone	first	BMF_af	y	f	BMF_four	1	0	0	0	0	0	0	0	0	1	11.7	0	3.834	0	0	2023	0.79	24.313	3
fresciano	BMF	novelobject	test2	2023-03-28	UWNeo2_BMF_20230328_6_test	1	alone	first	BMF_af	y	f	BMF_four	0	0	0	0	0	0	0	0	0	0	9.8	0	2.067	0	0	2023	0.79	24.313	4
fresciano	BMF	novelobject	test1	2023-03-03	UWNeo_BMF_20230303_4_test	4	group	second	BMF_am	y	m	BMF_four	0	1	NA	NA	NA	NA	NA	1	NA	NA	NA	NA	NA	NA	NA	2023	0.79	24.313	1
fresciano	BMF	novelobject	test2	2023-03-28	UWNeo2_BMF_20230328_3_test	1	alone	first	BMF_am	y	m	BMF_four	1	0	0	0	0	0	0	0	0	1	14.9	0	3.9	0	0	2023	0.79	24.313	1
gaville	CEGE	novelobject	test2	2022-03-21	UWNeo2_CEGE_20220321_1_test	1	alone	first	CEGE_S1	n	NA	CEGE5	1	1	1	1	1	1	0	1	0	1	58.84	0	1.68	0	1	2022	2.13	35.0991	1
gaville	CEGE	novelobject	test2	2022-03-27	UWNeo2_CEGE_20220327_2_test	5	group	third	CEGE_S1	n	NA	CEGE5	0	0	0	0	0	0	0	0	0	0	5.56	0	0	0	0	2022	2.13	35.0991	2
gaville	CEGE	novelobject	test2	2022-03-27	UWNeo2_CEGE_20220327_2_test	5	group	first	CEGE_S2	n	NA	CEGE5	0	0	0	0	0	0	0	0	0	0	4.8	0	0	0	0	2022	2.13	35.0991	1
gaville	CEGE	novelobject	test2	2022-03-30	UWNeo2_CEGE_20220330_4_test	1	alone	first	CEGE_S2	n	NA	CEGE5	1	0	1	1	0	0	0	0	0	1	15	0	2.92	0	0	2022	2.13	35.0991	2
lamartina	FMA	novelobject	test2	2023-03-23	UWNeo2_FMA_20230323_1_test	2	group	first	FMA_afT	y	f	FMA_two	0	0	0	0	0	0	0	0	0	0	9.3	0	0.966	0	0	2023	0.95	20.4365	1
lamartina	FMA	novelobject	test2	2023-03-25	UWNeo2_FMA_20230325_4_test	2	group	second	FMA_afT	y	f	FMA_two	0	0	0	0	0	0	0	0	0	0	8.5	0	0	0	0	2023	0.95	20.4365	2
lamartina	FMA	novelobject	test1	2023-03-06	UWNeo_FMA_20230306_6_test	4	group	second	FMA_am1	y	m	FMA_four	0	0	0	0	0	0	0	0	1	0	13.267	0	1.933	0	0	2023	0.95	20.4365	1
lamartina	FMA	novelobject	test2	2023-03-23	UWNeo2_FMA_20230323_2_test	9	group	forth	FMA_amN	y	m	FMA_nine	0	0	0	0	0	0	0	0	0	0	15.3	0	3.9	0	0	2023	0.95	20.4365	1
lamartina	FMA	novelobject	test2	2023-03-23	UWNeo2_FMA_20230323_1_test	2	group	second	FMA_amT	y	m	FMA_two	0	0	0	0	0	0	0	0	0	0	8.867	0	0.266	0	0	2023	0.95	20.4365	1
lamartina	FMA	novelobject	test2	2023-03-25	UWNeo2_FMA_20230325_4_test	2	group	first	FMA_amT	y	m	FMA_two	1	0	0	0	0	0	0	0	0	1	6.234	0	1.4	0	0	2023	0.95	20.4365	2
lastra	LSC	novelobject	test1	2024-03-16	UWNeo_LSC_20240316_3_test	2	group	first	LSC_af	y	f	LSC_two	0	0	0	0	0	0	0	0	0	0	10.734	0	0.367	0	0	2024	8.37	40.3984	1
lastra	LSC	novelobject	test2	2024-04-25	UWNeo2_LSC_20240425_1_test	2	group	first	LSC_af	y	f	LSC_two	0	0	0	0	0	0	0	0	0	0	7.2	0	0	0	0	2024	8.37	40.3984	1
lastra	LSC	novelobject	test1	2024-03-16	UWNeo_LSC_20240316_3_test	2	group	second	LSC_am	y	m	LSC_two	0	0	0	0	0	0	0	0	0	0	13.2	0	0.867	0	0	2024	8.37	40.3984	1
lastra	LSC	novelobject	test2	2024-04-25	UWNeo2_LSC_20240425_1_test	2	group	second	LSC_am	y	m	LSC_two	0	0	0	0	0	0	0	0	0	0	11.433	0	0	0	0	2024	8.37	40.3984	1
lozzole	PSLL	novelobject	test1	2024-02-21	UWNeo_PSLL_20240221_1_test	2	group	first	PSLL_S2	n	NA	PSLL_three	1	0	0	0	0	0	0	0	0	1	9.834	0	0	0	0	2024	4.5	14.1699	1
lozzole	PSLL	novelobject	test1	2024-02-27	UWNeo_PSLL_20240227_2_test	1	alone	first	PSLL_S2	n	NA	PSLL_three	0	1	NA	NA	NA	NA	NA	1	NA	NA	NA	NA	NA	NA	NA	2024	4.5	14.1699	2
lozzole	PSLL	novelobject	test1	2024-02-29	UWNeo_PSLL_20240229_3_test	3	group	third	PSLL_S2	n	NA	PSLL_three	0	0	0	0	0	0	0	0	0	0	8.134	0	1.1	0	0	2024	4.5	14.1699	3
lozzole	PSLL	novelobject	test2	2024-03-27	UWNeo2_PSLL_20240327_4_test	2	group	second	PSLL_S2	n	NA	PSLL_three	0	0	0	0	0	0	0	0	0	0	3.333	0	0.267	0	0	2024	4.5	14.1699	1
lozzole	PSLL	novelobject	test1	2024-02-29	UWNeo_PSLL_20240229_3_test	3	group	second	PSLL_af	y	f	PSLL_three	0	1	0	0	0	0	0	0	0	0	8.8	0	3.134	0	1	2024	4.5	14.1699	1
lozzole	PSLL	novelobject	test2	2024-03-20	UWNeo2_PSLL_20240320_2_test	1	alone	first	PSLL_af	y	f	PSLL_three	0	1	0	0	0	1	0	0	0	0	13	0	0	0	0	2024	4.5	14.1699	1
lozzole	PSLL	novelobject	test1	2024-02-21	UWNeo_PSLL_20240221_1_test	2	group	second	PSLL_am	y	m	PSLL_three	0	1	0	0	0	0	1	0	1	0	8.901	0	0.967	0	0	2024	4.5	14.1699	1
lozzole	PSLL	novelobject	test1	2024-02-29	UWNeo_PSLL_20240229_3_test	3	group	first	PSLL_am	y	m	PSLL_three	0	0	0	0	0	0	0	0	0	0	5.767	0	0.666	0	0	2024	4.5	14.1699	2
lozzole	PSLL	novelobject	test2	2024-03-21	UWNeo2_PSLL_20240321_3_test	1	alone	first	PSLL_am	y	m	PSLL_three	0	0	0	0	0	0	0	0	0	0	6.7	0	0	0	0	2024	4.5	14.1699	1
lozzole	PSLL	novelobject	test2	2024-03-27	UWNeo2_PSLL_20240327_4_test	2	group	first	PSLL_am	y	m	PSLL_three	0	0	0	0	0	0	0	0	0	0	2.367	0	0	0	0	2024	4.5	14.1699	2
lucignano	ARCLU	novelobject	test2	2024-03-31	UWNeo2_ARCLU_20240331_1_test	4	group	second	ARCLU_af	y	f	ARCLU_four	0	0	0	0	0	0	0	0	0	0	3.533	0	0	0	0	2024	0.77	37.3104	1
lucignano	ARCLU	novelobject	test1	2024-02-29	UWNeo_ARCLU_20240229_1_test	3	group	second	ARCLU_am	y	m	ARCLU_four	0	0	0	0	0	0	0	0	0	0	7.033	0	0.334	0	0	2024	0.77	37.3104	1
lucignano	ARCLU	novelobject	test1	2024-03-06	UWNeo_ARCLU_20240306_2_test	1	alone	first	ARCLU_am	y	m	ARCLU_four	0	1	0	0	0	1	0	0	0	0	8.434	0	0.5	0	0	2024	0.77	37.3104	2
lucignano	ARCLU	novelobject	test1	2024-03-19	UWNeo_ARCLU_20240319_6_test	2	group	second	ARCLU_am	y	m	ARCLU_four	0	0	0	0	0	0	0	0	0	0	14.434	0	0	0	0	2024	0.77	37.3104	3
lucignano	ARCLU	novelobject	test2	2024-03-31	UWNeo2_ARCLU_20240331_1_test	4	group	first	ARCLU_am	y	m	ARCLU_four	0	1	0	0	0	1	0	0	1	0	40.9	0	10.532	0	1	2024	0.77	37.3104	1
massicaia	SGMS	novelobject	test1	2023-02-15	UWNeo_SGMS_20230215_3_test	2	group	first	SGMS_af	y	f	SGMS_three	1	0	0	1	0	0	0	0	0	1	19.167	0	5.667	0	0	2023	1.05	20.5259	1
massicaia	SGMS	novelobject	test1	2023-03-01	UWNeo_SGMS_20230301_6_test	2	group	first	SGMS_af	y	f	SGMS_three	0	0	0	0	0	0	0	0	0	0	20.467	0	0	0	0	2023	1.05	20.5259	2
massicaia	SGMS	novelobject	test2	2023-03-13	UWNeo2_SGMS_20230313_5_test	3	group	third	SGMS_af	y	f	SGMS_three	0	0	0	0	0	0	0	0	0	0	12.134	0	0	0	0	2023	1.05	20.5259	1
massicaia	SGMS	novelobject	test2	2023-03-14	UWNeo2_SGMS_20230314_7_test	1	alone	first	SGMS_af	y	f	SGMS_three	0	0	0	0	0	0	0	0	0	0	18.534	0	0	0	0	2023	1.05	20.5259	2
massicaia	SGMS	novelobject	test1	2023-02-15	UWNeo_SGMS_20230215_3_test	2	group	second	SGMS_am	y	m	SGMS_three	0	0	0	0	0	0	0	0	0	0	20.467	0	7	0	0	2023	1.05	20.5259	1
massicaia	SGMS	novelobject	test1	2023-03-01	UWNeo_SGMS_20230301_6_test	2	group	second	SGMS_am	y	m	SGMS_three	0	0	0	0	0	0	0	0	0	0	20.467	0	0	0	0	2023	1.05	20.5259	2
massicaia	SGMS	novelobject	test2	2023-03-13	UWNeo2_SGMS_20230313_5_test	3	group	first	SGMS_am	y	m	SGMS_three	0	0	0	0	0	0	0	0	0	0	20.434	0	0.467	0	0	2023	1.05	20.5259	1
massicaia	SGMS	novelobject	test2	2023-03-21	UWNeo2_SGMS_20230321_13_test	2	group	first	SGMS_sc	n	NA	NA	1	0	1	1	1	0	0	0	0	1	13.567	0	0.6	0	0	2023	1.05	20.5259	1
massicaia	SGMS	novelobject	test2	2023-03-22	UWNeo2_SGMS_20230322_14_test	2	group	first	SGMS_sc	n	NA	NA	0	0	0	0	0	0	0	0	0	0	23.867	0	0	0	0	2023	1.05	20.5259	2
massicaia	SGMS	novelobject	test2	2023-04-03	UWNeo2_SGMS_20230403_18_test	1	alone	first	SGMS_sc	n	NA	NA	1	0	1	1	0	0	0	0	0	1	15.167	0	8.934	0	0	2023	1.05	20.5259	3
massicaia	SGMS	novelobject	test2	2023-03-21	UWNeo2_SGMS_20230321_13_test	2	group	second	SGMS_st	n	NA	NA	0	0	0	0	0	0	0	0	0	0	13.567	0	0.134	0	0	2023	1.05	20.5259	1
massicaia	SGMS	novelobject	test2	2023-03-22	UWNeo2_SGMS_20230322_14_test	2	group	second	SGMS_st	n	NA	NA	0	0	0	0	0	0	0	0	0	0	20.5	0	0	0	0	2023	1.05	20.5259	2
massicaia	SGMS	novelobject	test2	2023-03-27	UWNeo2_SGMS_20230327_17_test	1	alone	first	SGMS_st	n	NA	NA	0	0	0	0	0	0	0	0	0	0	20.434	0	0	0	0	2023	1.05	20.5259	3
massicaia	SGMS	novelobject	test1	2023-02-11	UWNeo_SGMS_20230211_1_test	1	alone	first	SGMS_tb	n	NA	SGMS_two	0	1	0	0	0	1	0	0	0	0	26.967	0	1.1	0	0	2023	1.05	20.5259	1
massicaia	SGMS	novelobject	test1	2023-02-22	UWNeo_SGMS_20230222_5_test	1	alone	first	SGMS_tb	n	NA	SGMS_two	1	1	1	1	0	1	0	0	0	1	51.4	0	9.9	0	0	2023	1.05	20.5259	2
massicaia	SGMS	novelobject	test2	2023-03-10	UWNeo2_SGMS_20230310_3_test	1	alone	first	SGMS_td	n	NA	SGMS_two	0	1	0	0	0	1	0	0	0	0	11.367	0	0.3	0	0	2023	1.05	20.5259	1
migliana	POM1	novelobject	test1	2022-03-24	UWNeo_POM1_20220324_5_test	2	group	first	POM1_A1	y	f	POM1_PackB	0	0	0	0	0	0	0	0	0	0	6.64	0	0	0	0	2022	1.94	23.8991	1
migliana	POM1	novelobject	test2	2022-04-06	UWNeo2_POM1_20220406_3_test	2	group	first	POM1_A1	y	f	POM1_PackB	0	0	0	0	0	0	0	0	0	0	20.8	0	0.534	0	0	2022	1.94	23.8991	1
migliana	POM1	novelobject	test2	2022-04-11	UWNeo2_POM1_20220411_6_test	2	group	first	POM1_A1	y	f	POM1_PackB	0	0	0	0	0	0	0	0	0	0	13.48	0	0	0	0	2022	1.94	23.8991	2
migliana	POM1	novelobject	test2	2022-04-15	UWNeo2_POM1_20220415_7_test	2	group	first	POM1_A1	y	f	POM1_PackB	0	0	0	0	0	0	0	0	0	0	20.48	0	1.68	0	0	2022	1.94	23.8991	3
migliana	POM1	novelobject	test2	2022-04-17	UWNeo2_POM1_20220417_8_test	2	group	second	POM1_A1	y	f	POM1_PackB	0	0	0	0	0	0	0	0	0	0	23.84	0	0.68	0	0	2022	1.94	23.8991	4
migliana	POM1	novelobject	test1	2022-03-24	UWNeo_POM1_20220324_5_test	2	group	second	POM1_A2	y	m	POM1_PackB	0	0	0	0	0	0	0	0	0	0	5.72	0	0	0	0	2022	1.94	23.8991	1
migliana	POM1	novelobject	test2	2022-04-06	UWNeo2_POM1_20220406_3_test	2	group	second	POM1_A2	y	m	POM1_PackB	0	0	0	0	0	0	0	0	0	0	2	0	0.534	0	0	2022	1.94	23.8991	1
migliana	POM1	novelobject	test2	2022-04-11	UWNeo2_POM1_20220411_6_test	2	group	second	POM1_A2	y	m	POM1_PackB	1	0	0	1	0	0	0	0	0	1	19.68	0	2.84	0	0	2022	1.94	23.8991	2
migliana	POM1	novelobject	test2	2022-04-15	UWNeo2_POM1_20220415_7_test	2	group	second	POM1_A2	y	m	POM1_PackB	0	0	0	0	0	0	0	0	0	0	10.52	0	0.4	0	0	2022	1.94	23.8991	3
migliana	POM1	novelobject	test2	2022-04-17	UWNeo2_POM1_20220417_8_test	2	group	first	POM1_A2	y	m	POM1_PackB	0	0	0	0	0	0	0	0	0	0	22.64	0	0	0	0	2022	1.94	23.8991	4
migliana	POM1	novelobject	test1	2022-03-19	UWNeo_POM1_20220319_3_test	2	group	first	POM1_AF	y	f	POM1_PackA	0	0	0	0	0	0	0	0	0	0	14.267	0	0	0	0	2022	1.94	23.8991	1
migliana	POM1	novelobject	test1	2022-03-25	UWNeo_POM1_20220325_6_test	2	group	first	POM1_AF	y	f	POM1_PackA	1	1	0	1	0	0	0	1	0	1	181.72	0	16.48	0	0	2022	1.94	23.8991	2
migliana	POM1	novelobject	test2	2022-04-02	UWNeo2_POM1_20220402_1_test	2	group	first	POM1_AF	y	f	POM1_PackA	0	0	0	0	0	0	0	0	0	0	2	0	0	0	0	2022	1.94	23.8991	1
migliana	POM1	novelobject	test2	2022-04-05	UWNeo2_POM1_20220405_2_test	2	group	second	POM1_AF	y	f	POM1_PackA	0	0	0	0	0	0	0	0	0	0	7.533	0	1.866	0	0	2022	1.94	23.8991	2
migliana	POM1	novelobject	test2	2022-04-06	UWNeo2_POM1_20220406_4_test	2	group	first	POM1_AF	y	f	POM1_PackA	0	0	0	0	0	0	0	0	0	0	2.334	0	0	0	0	2022	1.94	23.8991	3
migliana	POM1	novelobject	test1	2022-03-19	UWNeo_POM1_20220319_3_test	2	group	second	POM1_AM	y	m	POM1_PackA	0	0	0	0	0	0	0	0	0	0	20.434	0	2.067	0	0	2022	1.94	23.8991	1
migliana	POM1	novelobject	test1	2022-03-25	UWNeo_POM1_20220325_6_test	2	group	second	POM1_AM	y	m	POM1_PackA	1	0	0	1	0	0	0	0	0	1	170.36	0	17.12	0	0	2022	1.94	23.8991	2
migliana	POM1	novelobject	test2	2022-04-02	UWNeo2_POM1_20220402_1_test	2	group	second	POM1_AM	y	m	POM1_PackA	0	0	0	0	0	0	0	0	0	0	8.7	0	0	0	0	2022	1.94	23.8991	1
migliana	POM1	novelobject	test2	2022-04-05	UWNeo2_POM1_20220405_2_test	2	group	first	POM1_AM	y	m	POM1_PackA	0	0	0	0	0	0	0	0	0	0	1.6	0	0	0	0	2022	1.94	23.8991	2
migliana	POM1	novelobject	test2	2022-04-06	UWNeo2_POM1_20220406_4_test	2	group	second	POM1_AM	y	m	POM1_PackA	1	1	1	1	0	0	1	0	0	1	7.334	0	1.934	0	0	2022	1.94	23.8991	3
migliana	POM1	novelobject	test1	2022-03-01	UWNeo_POM1_20220301_1_test	1	alone	first	POM1_S1	n	NA	NA	0	0	0	0	0	0	0	0	0	0	10.034	0	0.267	0	0	2022	1.94	23.8991	1
monterotondo	FMC	novelobject	test2	2023-03-30	UWNeo2_FMC_20230330_17_test	1	alone	first	FMC_S1	n	NA	NA	0	0	0	0	0	0	0	0	0	0	12.167	0	0.5	0	0	2023	3.46	21.6921	1
monterotondo	FMC	novelobject	test1	2023-02-08	UWNeo_FMC_20230208_1_test	1	alone	first	FMC_S2	n	NA	NA	0	1	0	0	0	1	1	0	1	0	6.867	0	2.3	0	0	2023	3.46	21.6921	1
monterotondo	FMC	novelobject	test1	2023-02-12	UWNeo_FMC_20230212_4_test	4	group	second	FMC_af	y	f	FMC_four	0	0	0	0	0	0	0	0	0	0	12.367	0	0.833	0	0	2023	3.46	21.6921	1
monterotondo	FMC	novelobject	test1	2023-02-17	UWNeo_FMC_20230217_7_test	2	group	first	FMC_af	y	f	FMC_four	0	0	0	0	0	0	0	0	0	0	41.034	0	6.432	0	0	2023	3.46	21.6921	2
monterotondo	FMC	novelobject	test1	2023-02-17	UWNeo_FMC_20230217_8_test	3	group	second	FMC_af	y	f	FMC_four	0	0	0	0	0	0	0	0	0	0	16.234	0	0.833	0	0	2023	3.46	21.6921	3
monterotondo	FMC	novelobject	test2	2023-03-20	UWNeo2_FMC_20230320_9_test	2	group	first	FMC_af	y	f	FMC_four	0	0	0	0	0	0	0	0	0	0	12.967	0	0	0	0	2023	3.46	21.6921	1
monterotondo	FMC	novelobject	test2	2023-04-03	UWNeo2_FMC_20230403_20_test	2	group	second	FMC_af	y	f	FMC_four	0	0	0	0	0	0	0	0	0	0	2	0	0	0	0	2023	3.46	21.6921	2
monterotondo	FMC	novelobject	test2	2023-04-03	UWNeo2_FMC_20230403_21_test	3	group	third	FMC_af	y	f	FMC_four	1	0	0	1	0	0	0	0	0	1	8.134	0	2.6	0	0	2023	3.46	21.6921	3
monterotondo	FMC	novelobject	test1	2023-02-12	UWNeo_FMC_20230212_4_test	4	group	third	FMC_am	y	m	FMC_four	0	0	0	0	0	0	0	0	0	0	15.667	0	1.299	0	0	2023	3.46	21.6921	1
monterotondo	FMC	novelobject	test1	2023-02-17	UWNeo_FMC_20230217_8_test	3	group	first	FMC_am	y	m	FMC_four	0	0	0	0	0	0	0	0	0	0	21.3	0	3.934	0	0	2023	3.46	21.6921	2
monterotondo	FMC	novelobject	test2	2023-04-03	UWNeo2_FMC_20230403_20_test	2	group	first	FMC_am	y	m	FMC_four	0	0	0	0	0	0	0	0	0	0	4.5	0	0	0	0	2023	3.46	21.6921	1
monterotondo	FMC	novelobject	test2	2023-03-28	UWNeo2_FMC_20230328_16_test	4	group	second	FMCcodino	n	NA	FMC_six	0	0	0	0	0	0	0	0	0	0	14.9	0	2.433	0	0	2023	3.46	21.6921	1
monterotondo	FMC	novelobject	test2	2023-03-28	UWNeo2_FMC_20230328_16_test	4	group	forth	FMCcodino	n	NA	FMC_six	0	0	0	0	0	0	0	0	0	0	12.6	0	3.034	0	0	2023	3.46	21.6921	2
monterotondo	FMC	novelobject	test1	2023-02-17	UWNeo_FMC_20230217_9_test	4	group	first	FMCs_af	y	f	FMC_six	0	1	0	0	0	0	0	0	0	0	13.534	0	1.801	0	1	2023	3.46	21.6921	1
monterotondo	FMC	novelobject	test2	2023-03-20	UWNeo2_FMC_20230320_10_test	2	group	first	FMCs_af	y	f	FMC_six	0	0	0	0	0	0	0	0	0	0	5.8	0	0.633	0	0	2023	3.46	21.6921	1
monterotondo	FMC	novelobject	test2	2023-03-28	UWNeo2_FMC_20230328_16_test	4	group	first	FMCs_af	y	f	FMC_six	0	0	0	0	0	0	0	0	0	0	8.2	0	1.301	0	0	2023	3.46	21.6921	2
monterotondo	FMC	novelobject	test1	2023-02-17	UWNeo_FMC_20230217_9_test	4	group	third	FMCs_am	y	m	FMC_six	0	0	0	0	0	0	0	0	0	0	22.467	0	1.634	0	0	2023	3.46	21.6921	1
monterotondo	FMC	novelobject	test2	2023-03-20	UWNeo2_FMC_20230320_10_test	2	group	second	FMCs_am	y	m	FMC_six	0	0	0	0	0	0	0	0	0	0	4.933	0	0	0	0	2023	3.46	21.6921	1
monterotondo	FMC	novelobject	test2	2023-03-28	UWNeo2_FMC_20230328_16_test	4	group	third	FMCs_am	y	m	FMC_six	0	0	0	0	0	0	0	0	0	0	13.833	0	0	0	0	2023	3.46	21.6921	2
montesenario	VAMC	novelobject	test1	2024-03-12	UWNeo_VAMC_20240312_6_test	1	alone	first	VAMC_S4	n	NA	VAMC_five	1	1	0	0	0	1	0	0	0	1	13.434	0	1.8	0	0	2024	4.6	25.829	1
montesenario	VAMC	novelobject	test1	2024-03-07	UWNeo_VAMC_20240307_2_test	2	group	first	VAMC_af1	y	f	VAMC_five	0	0	0	0	0	0	0	0	0	0	14.434	0	0	0	0	2024	4.6	25.829	1
montesenario	VAMC	novelobject	test1	2024-03-10	UWNeo_VAMC_20240310_4_test	2	group	first	VAMC_af1	y	f	VAMC_five	0	0	0	0	0	0	0	0	0	0	27.967	0	0	0	0	2024	4.6	25.829	2
montesenario	VAMC	novelobject	test1	2024-03-12	UWNeo_VAMC_20240312_7_test	2	group	second	VAMC_af1	y	f	VAMC_five	0	0	0	0	0	0	0	0	0	0	7.5	0	0.566	0	0	2024	4.6	25.829	3
montesenario	VAMC	novelobject	test1	2024-03-15	UWNeo_VAMC_20240315_9_test	2	group	first	VAMC_af1	y	f	VAMC_five	0	0	0	0	0	0	0	0	0	0	16.534	0	0	0	0	2024	4.6	25.829	4
montesenario	VAMC	novelobject	test1	2024-03-16	UWNeo_VAMC_20240316_10_test	2	group	first	VAMC_af1	y	f	VAMC_five	0	0	0	0	0	0	0	0	0	0	0.667	0	0	0	0	2024	4.6	25.829	5
montesenario	VAMC	novelobject	test1	2024-03-20	UWNeo_VAMC_20240320_12_test	5	group	fifth	VAMC_af1	y	f	VAMC_five	0	0	0	0	0	0	0	0	0	0	20.467	0	0.4	0	0	2024	4.6	25.829	6
montesenario	VAMC	novelobject	test1	2024-03-20	UWNeo_VAMC_20240320_13_test	2	group	second	VAMC_af1	y	f	VAMC_five	0	0	0	0	0	0	0	0	0	0	28.266	0	0	0	0	2024	4.6	25.829	7
montesenario	VAMC	novelobject	test1	2024-03-23	UWNeo_VAMC_20240323_14_test	2	group	second	VAMC_af1	y	f	VAMC_five	0	0	0	0	0	0	0	0	0	0	4.333	0	0	0	0	2024	4.6	25.829	8
montesenario	VAMC	novelobject	test1	2024-03-24	UWNeo_VAMC_20240324_15_test	2	group	second	VAMC_af1	y	f	VAMC_five	0	0	0	0	0	0	0	0	0	0	24.166	0	1.533	0	0	2024	4.6	25.829	9
montesenario	VAMC	novelobject	test1	2024-03-30	UWNeo_VAMC_20240330_16_test	2	group	first	VAMC_af1	y	f	VAMC_five	0	0	0	0	0	0	0	0	0	0	23.667	0	0	0	0	2024	4.6	25.829	10
montesenario	VAMC	novelobject	test1	2024-03-31	UWNeo_VAMC_20240331_17_test	2	group	second	VAMC_af1	y	f	VAMC_five	0	0	0	0	0	0	0	0	0	0	3.3	0	0	0	0	2024	4.6	25.829	11
montesenario	VAMC	novelobject	test2	2024-04-03	UWNeo2_VAMC_20240403_1_test	2	group	second	VAMC_af1	y	f	VAMC_five	0	0	0	0	0	0	0	0	0	0	6.667	0	0	0	0	2024	4.6	25.829	1
montesenario	VAMC	novelobject	test2	2024-04-05	UWNeo2_VAMC_20240405_2_test	2	group	second	VAMC_af1	y	f	VAMC_five	0	0	0	0	0	0	0	0	0	0	20	0	0	0	0	2024	4.6	25.829	2
montesenario	VAMC	novelobject	test2	2024-04-09	UWNeo2_VAMC_20240409_3_test	2	group	first	VAMC_af1	y	f	VAMC_five	0	0	0	0	0	0	0	0	0	0	5.667	0	0.1	0	0	2024	4.6	25.829	3
montesenario	VAMC	novelobject	test2	2024-04-21	UWNeo2_VAMC_20240421_5_test	2	group	second	VAMC_af1	y	f	VAMC_five	0	1	NA	NA	NA	NA	NA	1	NA	NA	NA	NA	NA	NA	NA	2024	4.6	25.829	4
montesenario	VAMC	novelobject	test1	2024-03-07	UWNeo_VAMC_20240307_2_test	2	group	second	VAMC_am1	y	m	VAMC_five	0	0	0	0	0	0	0	0	0	0	14.966	0	0	0	0	2024	4.6	25.829	1
montesenario	VAMC	novelobject	test1	2024-03-10	UWNeo_VAMC_20240310_4_test	2	group	second	VAMC_am1	y	m	VAMC_five	0	1	0	0	0	1	0	0	0	0	27.833	0	0.5	0	0	2024	4.6	25.829	2
montesenario	VAMC	novelobject	test1	2024-03-12	UWNeo_VAMC_20240312_7_test	2	group	first	VAMC_am1	y	m	VAMC_five	0	0	0	0	0	0	0	0	0	0	7.934	0	0	0	0	2024	4.6	25.829	3
montesenario	VAMC	novelobject	test1	2024-03-15	UWNeo_VAMC_20240315_9_test	2	group	second	VAMC_am1	y	m	VAMC_five	0	0	0	0	0	0	0	0	0	0	19.801	0	0	0	0	2024	4.6	25.829	4
montesenario	VAMC	novelobject	test1	2024-03-16	UWNeo_VAMC_20240316_10_test	2	group	second	VAMC_am1	y	m	VAMC_five	0	0	0	0	0	0	0	0	0	0	21.4	0	2.5	0	0	2024	4.6	25.829	5
montesenario	VAMC	novelobject	test1	2024-03-20	UWNeo_VAMC_20240320_12_test	5	group	first	VAMC_am1	y	m	VAMC_five	0	0	0	0	0	0	0	0	0	0	15.767	0	0	0	0	2024	4.6	25.829	6
montesenario	VAMC	novelobject	test1	2024-03-20	UWNeo_VAMC_20240320_13_test	2	group	first	VAMC_am1	y	m	VAMC_five	0	0	0	0	0	0	0	0	0	0	8.966	0	0.266	0	0	2024	4.6	25.829	7
montesenario	VAMC	novelobject	test1	2024-03-23	UWNeo_VAMC_20240323_14_test	2	group	first	VAMC_am1	y	m	VAMC_five	0	0	0	0	0	0	0	0	0	0	2.567	0	0	0	0	2024	4.6	25.829	8
montesenario	VAMC	novelobject	test1	2024-03-24	UWNeo_VAMC_20240324_15_test	2	group	first	VAMC_am1	y	m	VAMC_five	0	0	0	0	0	0	0	0	0	0	37.034	0	0	0	0	2024	4.6	25.829	9
montesenario	VAMC	novelobject	test1	2024-03-30	UWNeo_VAMC_20240330_16_test	2	group	second	VAMC_am1	y	m	VAMC_five	0	0	0	0	0	0	0	0	0	0	21.472	0	1.4	0	0	2024	4.6	25.829	10
montesenario	VAMC	novelobject	test1	2024-03-31	UWNeo_VAMC_20240331_17_test	2	group	first	VAMC_am1	y	m	VAMC_five	0	0	0	0	0	0	0	0	0	0	6.766	0	0	0	0	2024	4.6	25.829	11
montesenario	VAMC	novelobject	test2	2024-03-12	UWNeo_VAMC_20240312_5_test	1	alone	first	VAMC_am1	y	m	VAMC_five	0	1	0	0	0	1	0	0	0	0	15.724	0	0	0	0	2024	4.6	25.829	1
montesenario	VAMC	novelobject	test2	2024-04-03	UWNeo2_VAMC_20240403_1_test	2	group	first	VAMC_am1	y	m	VAMC_five	0	0	0	0	0	0	0	0	0	0	3.667	0	0	0	0	2024	4.6	25.829	2
montesenario	VAMC	novelobject	test2	2024-04-05	UWNeo2_VAMC_20240405_2_test	2	group	first	VAMC_am1	y	m	VAMC_five	0	1	0	0	0	1	0	0	0	0	20	0	0	0	0	2024	4.6	25.829	3
montesenario	VAMC	novelobject	test2	2024-04-09	UWNeo2_VAMC_20240409_3_test	2	group	second	VAMC_am1	y	m	VAMC_five	0	0	0	0	0	0	0	0	0	0	20.467	0	0	0	0	2024	4.6	25.829	4
montesenario	VAMC	novelobject	test2	2024-04-21	UWNeo2_VAMC_20240421_5_test	2	group	first	VAMC_am1	y	m	VAMC_five	0	1	NA	NA	NA	NA	NA	1	NA	NA	NA	NA	NA	NA	NA	2024	4.6	25.829	5
passoeremo	MPEG	novelobject	test1	2024-02-11	UWNeo_MPEG_20240211_1_test	2	group	second	MPEG_af	y	f	MPEG_two	0	0	0	0	0	0	0	0	0	0	12.367	0	1.166	0	0	2024	3.39	9.55274	1
passoeremo	MPEG	novelobject	test1	2024-02-20	UWNeo_MPEG_20240220_2_test	2	group	second	MPEG_af	y	f	MPEG_two	0	0	0	0	0	0	0	0	0	0	16.801	0	0.633	0	0	2024	3.39	9.55274	2
passoeremo	MPEG	novelobject	test1	2024-03-01	UWNeo_MPEG_20240301_3_test	2	group	second	MPEG_af	y	f	MPEG_two	0	1	NA	NA	NA	NA	NA	1	NA	NA	NA	NA	NA	NA	NA	2024	3.39	9.55274	3
passoeremo	MPEG	novelobject	test1	2024-02-11	UWNeo_MPEG_20240211_1_test	2	group	first	MPEG_am	y	m	MPEG_two	0	0	0	0	0	0	0	0	0	0	9.467	0	0.833	0	0	2024	3.39	9.55274	1
passoeremo	MPEG	novelobject	test1	2024-02-20	UWNeo_MPEG_20240220_2_test	2	group	first	MPEG_am	y	m	MPEG_two	0	1	0	0	0	0	0	1	0	0	11.967	0	5.3	0	0	2024	3.39	9.55274	2
passoeremo	MPEG	novelobject	test1	2024-03-01	UWNeo_MPEG_20240301_3_test	2	group	first	MPEG_am	y	m	MPEG_two	0	1	NA	NA	NA	NA	NA	1	NA	NA	NA	NA	NA	NA	NA	2024	3.39	9.55274	3
PC	PCBA	novelobject	test1	2021-03-12	UWNeo_PCBA_20210312_3_test	1	alone	first	PCBA1_S2	n	NA	PCBA1_six	0	0	0	0	0	0	0	0	0	0	9.543	0	0	0	0	2021	4.25	17.7703	1
PC	PCBA	novelobject	test1	2021-03-17	UWNeo_PCBA_20210317_9_test	6	group	fifth	PCBA1_S2	n	NA	PCBA1_six	0	0	0	0	0	0	0	0	0	0	3.067	0	1.133	0	0	2021	4.25	17.7703	2
PC	PCBA	novelobject	test1	2021-03-09	UWNeo_PCBA_20210313_4_test	6	group	fifth	PCBA1_S3	n	NA	PCBA1_six	0	1	0	0	0	1	0	0	1	0	10.23	0	8.56	0	1	2021	4.25	17.7703	1
PC	PCBA	novelobject	test1	2021-03-17	UWNeo_PCBA_20210317_9_test	6	group	forth	PCBA1_S3	n	NA	PCBA1_six	0	0	0	0	0	0	0	0	0	0	3.467	0	1.467	0	0	2021	4.25	17.7703	2
PC	PCBA	novelobject	test2	2021-04-30	UWNeo2_PCBA_20210430_9_test	1	alone	first	PCBA1_S3	n	NA	PCBA1_six	0	0	0	0	0	0	0	0	0	0	6.673	0	1.301	0	0	2021	4.25	17.7703	1
PC	PCBA	novelobject	test1	2021-03-09	UWNeo_PCBA_20210313_4_test	6	group	first	PCBA1_af	y	f	PCBA1_six	0	0	0	0	0	0	0	0	0	0	6.941	0	0.701	0	0	2021	4.25	17.7703	1
PC	PCBA	novelobject	test1	2021-03-17	UWNeo_PCBA_20210317_9_test	6	group	first	PCBA1_af	y	f	PCBA1_six	0	0	0	0	0	0	0	0	0	0	2.434	0	0	0	0	2021	4.25	17.7703	2
PC	PCBA	novelobject	test1	2021-03-09	UWNeo_PCBA_20210313_4_test	6	group	second	PCBA1_am	y	m	PCBA1_six	0	1	0	0	0	1	0	1	0	0	15.482	0	12.045	0	0	2021	4.25	17.7703	1
PC	PCBA	novelobject	test1	2021-03-17	UWNeo_PCBA_20210317_9_test	6	group	second	PCBA1_am	y	m	PCBA1_six	0	0	0	0	0	0	0	0	1	0	3.8	0	0	0	0	2021	4.25	17.7703	2
PC	PCBA	novelobject	test1	2021-03-09	UWNeo_PCBA_20210309_1_test	2	group	second	PCBA_af	y	f	PCBA_two	0	0	0	0	0	0	0	0	0	0	12.112	0	0.267	0	0	2021	4.25	17.7703	1
PC	PCBA	novelobject	test1	2021-03-15	UWNeo_PCBA_20210315_7_test	2	group	second	PCBA_af	y	f	PCBA_two	1	0	0	1	0	0	0	0	0	1	29.967	0	10.101	0	0	2021	4.25	17.7703	2
PC	PCBA	novelobject	test1	2021-03-16	UWNeo_PCBA_20210316_8_test	2	group	first	PCBA_af	y	f	PCBA_two	0	1	NA	NA	NA	NA	NA	1	NA	NA	NA	NA	NA	NA	NA	2021	4.25	17.7703	3
PC	PCBA	novelobject	test1	2021-03-24	UWNeo_PCBA_20210324_10_test	2	group	second	PCBA_af	y	f	PCBA_two	0	0	0	0	0	0	0	0	0	0	12.446	0	1.468	0	0	2021	4.25	17.7703	4
PC	PCBA	novelobject	test1	2021-03-27	UWNeo_PCBA_20210327_11_test	2	group	second	PCBA_af	y	f	PCBA_two	0	0	0	0	0	0	0	0	0	0	4.071	0	0	0	0	2021	4.25	17.7703	5
PC	PCBA	novelobject	test1	2021-04-04	UWNeo_PCBA_20210404_12_test	2	group	second	PCBA_af	y	f	PCBA_two	0	0	0	0	0	0	0	0	0	0	0.9	0	0	0	0	2021	4.25	17.7703	6
PC	PCBA	novelobject	test2	2021-04-09	UWNeo2_PCBA_20210409_1_test	2	group	second	PCBA_af	y	f	PCBA_two	0	0	0	0	0	0	0	0	0	0	21.255	0	0.434	0	0	2021	4.25	17.7703	1
PC	PCBA	novelobject	test2	2021-04-12	UWNeo2_PCBA_20210412_2_test	2	group	second	PCBA_af	y	f	PCBA_two	0	0	0	0	0	0	0	0	0	0	8.842	0	1.335	0	0	2021	4.25	17.7703	2
PC	PCBA	novelobject	test2	2021-04-18	UWNeo2_PCBA_20210418_4_test	2	group	second	PCBA_af	y	f	PCBA_two	0	0	0	0	0	0	0	0	1	0	5.872	0	0.267	0	0	2021	4.25	17.7703	3
PC	PCBA	novelobject	test2	2021-04-21	UWNeo2_PCBA_20210421_5_test	2	group	second	PCBA_af	y	f	PCBA_two	0	0	0	0	0	0	0	0	0	0	10.911	0	0.901	0	0	2021	4.25	17.7703	4
PC	PCBA	novelobject	test2	2021-04-30	UWNeo2_PCBA_20210430_8_test	2	group	second	PCBA_af	y	f	PCBA_two	0	0	0	0	0	0	0	0	0	0	9.576	0	1.635	0	0	2021	4.25	17.7703	5
PC	PCBA	novelobject	test1	2021-03-09	UWNeo_PCBA_20210309_1_test	2	group	first	PCBA_am	y	m	PCBA_two	0	0	0	0	0	0	0	0	0	0	25.359	0	1.402	0	0	2021	4.25	17.7703	1
PC	PCBA	novelobject	test1	2021-03-15	UWNeo_PCBA_20210315_7_test	2	group	first	PCBA_am	y	m	PCBA_two	1	0	1	1	0	0	0	0	0	1	25.8	0	1.534	0	0	2021	4.25	17.7703	2
PC	PCBA	novelobject	test1	2021-03-16	UWNeo_PCBA_20210316_8_test	2	group	second	PCBA_am	y	m	PCBA_two	0	1	NA	NA	NA	NA	NA	1	NA	NA	NA	NA	NA	NA	NA	2021	4.25	17.7703	3
PC	PCBA	novelobject	test1	2021-03-24	UWNeo_PCBA_20210324_10_test	2	group	first	PCBA_am	y	m	PCBA_two	0	0	0	0	0	0	0	0	0	0	11.679	0	0	0	0	2021	4.25	17.7703	4
PC	PCBA	novelobject	test1	2021-03-27	UWNeo_PCBA_20210327_11_test	2	group	first	PCBA_am	y	m	PCBA_two	0	0	0	0	0	0	0	0	0	0	3.537	0	0	0	0	2021	4.25	17.7703	5
PC	PCBA	novelobject	test1	2021-04-04	UWNeo_PCBA_20210404_12_test	2	group	first	PCBA_am	y	m	PCBA_two	0	0	0	0	0	0	0	0	0	0	1.101	0	0	0	0	2021	4.25	17.7703	6
PC	PCBA	novelobject	test2	2021-04-09	UWNeo2_PCBA_20210409_1_test	2	group	first	PCBA_am	y	m	PCBA_two	0	0	0	0	0	0	0	0	0	0	30.697	0	3.704	0	0	2021	4.25	17.7703	1
PC	PCBA	novelobject	test2	2021-04-12	UWNeo2_PCBA_20210412_2_test	2	group	first	PCBA_am	y	m	PCBA_two	0	0	0	0	0	0	0	0	0	0	20.754	0	1.402	0	0	2021	4.25	17.7703	2
PC	PCBA	novelobject	test2	2021-04-18	UWNeo2_PCBA_20210418_4_test	2	group	first	PCBA_am	y	m	PCBA_two	0	0	0	0	0	0	0	0	0	0	1.802	0	0.3	0	0	2021	4.25	17.7703	3
PC	PCBA	novelobject	test2	2021-04-21	UWNeo2_PCBA_20210421_5_test	2	group	first	PCBA_am	y	m	PCBA_two	0	0	0	0	0	0	0	0	0	0	9.81	0	2.403	0	0	2021	4.25	17.7703	4
PC	PCBA	novelobject	test2	2021-04-30	UWNeo2_PCBA_20210430_8_test	2	group	first	PCBA_am	y	m	PCBA_two	0	0	0	0	0	0	0	0	0	0	2.203	0	0.701	0	0	2021	4.25	17.7703	5
PNO	PNOMO	novelobject	test1	2021-03-30	UWNeo_PNOMO_20210330_5_test	1	alone	first	PNOMO_S2	n	NA	PNOMO_three	0	0	0	0	0	0	0	0	0	0	20.434	0	2.167	0	0	2021	1.61	24.0471	1
PNO	PNOMO	novelobject	test1	2021-04-03	UWNeo_PNOMO_20210403_10_test	1	alone	first	PNOMO_S2	n	NA	PNOMO_three	1	0	0	0	0	0	0	0	0	1	156.106	0	57.021	0	0	2021	1.61	24.0471	2
PNO	PNOMO	novelobject	test2	2021-04-26	UWNeo2_PNOMO_20210426_11_test	1	alone	first	PNOMO_S2	n	NA	PNOMO_three	0	0	0	0	0	0	0	0	0	0	9.243	0	0	0	0	2021	1.61	24.0471	1
PNO	PNOMO	novelobject	test1	2021-03-15	UWNeo_PNOMO_20210315_1_test	2	group	first	PNOMO_af	y	f	PNOMO_three	0	0	0	0	0	0	0	0	0	0	15.015	0	0	0	0	2021	1.61	24.0471	1
PNO	PNOMO	novelobject	test1	2021-03-19	UWNeo_PNOMO_20210319_2_test	2	group	first	PNOMO_af	y	f	PNOMO_three	0	0	0	0	0	0	0	0	0	0	4.661	0	0	0	0	2021	1.61	24.0471	2
PNO	PNOMO	novelobject	test1	2021-03-26	UWNeo_PNOMO_20210326_3_test	1	alone	first	PNOMO_af	y	f	PNOMO_three	0	0	0	0	0	0	0	0	0	0	19.766	0	0.5	0	0	2021	1.61	24.0471	3
PNO	PNOMO	novelobject	test1	2021-03-29	UWNeo_PNOMO_20210329_4_test	1	alone	first	PNOMO_af	y	f	PNOMO_three	0	0	0	0	0	0	0	0	0	0	14.934	0	0.4	0	0	2021	1.61	24.0471	4
PNO	PNOMO	novelobject	test1	2021-04-02	UWNeo_PNOMO_20210402_7_test	1	alone	first	PNOMO_af	y	f	PNOMO_three	0	0	0	0	0	0	0	0	0	0	1.967	0	0	0	0	2021	1.61	24.0471	5
PNO	PNOMO	novelobject	test1	2021-04-02	UWNeo_PNOMO_20210402_9_test	1	alone	first	PNOMO_af	y	f	PNOMO_three	0	0	0	0	0	0	0	0	0	0	33.967	0	1.601	0	0	2021	1.61	24.0471	6
PNO	PNOMO	novelobject	test2	2021-04-15	UWNeo2_PNOMO_20210415_3_test	1	alone	first	PNOMO_af	y	f	PNOMO_three	0	0	0	0	0	0	0	0	0	0	1.802	0	0.834	0	0	2021	1.61	24.0471	1
PNO	PNOMO	novelobject	test2	2021-04-22	UWNeo2_PNOMO_20210422_9_test	2	group	first	PNOMO_af	y	f	PNOMO_three	0	0	0	0	0	0	0	0	0	0	11.645	0	0	0	0	2021	1.61	24.0471	2
PNO	PNOMO	novelobject	test2	2021-04-24	UWNeo2_PNOMO_20210424_10_test	1	alone	first	PNOMO_af	y	f	PNOMO_three	0	0	0	0	0	0	0	0	0	0	7.475	0	0	0	0	2021	1.61	24.0471	3
PNO	PNOMO	novelobject	test2	2021-04-30	UWNeo2_PNOMO_20210430_13_test	1	alone	first	PNOMO_af	y	f	PNOMO_three	0	0	0	0	0	0	0	0	0	0	11.378	0	0	0	0	2021	1.61	24.0471	4
PNO	PNOMO	novelobject	test1	2021-03-15	UWNeo_PNOMO_20210315_1_test	2	group	second	PNOMO_am	y	m	PNOMO_three	0	0	0	0	0	0	0	0	0	0	10.043	0	1.601	0	0	2021	1.61	24.0471	1
PNO	PNOMO	novelobject	test1	2021-03-19	UWNeo_PNOMO_20210319_2_test	2	group	second	PNOMO_am	y	m	PNOMO_three	0	0	0	0	0	0	0	0	0	0	2.386	0	0	0	0	2021	1.61	24.0471	2
PNO	PNOMO	novelobject	test1	2021-04-01	UWNeo_PNOMO_20210401_6_test	1	alone	first	PNOMO_am	y	m	PNOMO_three	0	0	0	0	0	0	0	0	0	0	20.434	0	0.634	0	0	2021	1.61	24.0471	3
PNO	PNOMO	novelobject	test2	2021-04-11	UWNeo2_PNOMO_20210411_1_test	1	alone	first	PNOMO_am	y	m	PNOMO_three	0	0	0	0	0	0	0	0	0	0	11.534	0	0.4	0	0	2021	1.61	24.0471	1
PNO	PNOMO	novelobject	test2	2021-04-22	UWNeo2_PNOMO_20210422_9_test	2	group	second	PNOMO_am	y	m	PNOMO_three	0	0	0	0	0	0	0	0	0	0	13.413	0	1.167	0	0	2021	1.61	24.0471	2
PNO	PNOMO	novelobject	test2	2021-04-29	UWNeo2_PNOMO_20210429_12_test	1	alone	first	PNOMO_am	y	m	PNOMO_three	0	0	0	0	0	0	0	0	0	0	4.638	0	1.434	0	0	2021	1.61	24.0471	3
PNO	PNOMO	novelobject	test2	2021-05-01	UWNeo2_PNOMO_20210501_14_test	1	alone	first	PNOMO_am	y	m	PNOMO_three	0	1	0	0	0	1	0	0	0	0	6.986	0	0.434	0	0	2021	1.61	24.0471	4
poggiopapi	PIPP	novelobject	test1	2022-03-04	UWNeo_PIPP_20220304_1_test	2	group	second	PIPP_af	y	f	PIPPtwo	0	0	0	0	0	0	0	0	0	0	47	0	0	0	0	2022	3.99	36.2891	1
poggiopapi	PIPP	novelobject	test1	2022-03-04	UWNeo_PIPP_20220304_1_test	2	group	second	PIPP_af	y	f	PIPPtwo	0	0	0	0	0	0	0	0	0	0	47	0	0	0	0	2022	3.99	36.2891	2
poggiopapi	PIPP	novelobject	test1	2022-03-07	UWNeo_PIPP_20220307_2_test	2	group	first	PIPP_af	y	f	PIPPtwo	0	0	0	0	0	0	0	0	0	0	0.166	0	0	0	0	2022	3.99	36.2891	3
poggiopapi	PIPP	novelobject	test1	2022-03-07	UWNeo_PIPP_20220307_2_test	2	group	first	PIPP_af	y	f	PIPPtwo	0	0	0	0	0	0	0	0	0	0	0.166	0	0	0	0	2022	3.99	36.2891	4
poggiopapi	PIPP	novelobject	test1	2022-03-04	UWNeo_PIPP_20220304_1_test	2	group	first	PIPP_am	y	m	PIPPtwo	0	0	0	0	0	0	0	0	0	0	54.04	0	0	0	0	2022	3.99	36.2891	1
poggiopapi	PIPP	novelobject	test1	2022-03-04	UWNeo_PIPP_20220304_1_test	2	group	first	PIPP_am	y	m	PIPPtwo	0	0	0	0	0	0	0	0	0	0	54.04	0	0	0	0	2022	3.99	36.2891	2
poggiopapi	PIPP	novelobject	test1	2022-03-07	UWNeo_PIPP_20220307_2_test	2	group	second	PIPP_am	y	m	PIPPtwo	0	0	0	0	0	0	0	0	0	0	3.867	0	0	0	0	2022	3.99	36.2891	3
poggiopapi	PIPP	novelobject	test1	2022-03-07	UWNeo_PIPP_20220307_2_test	2	group	second	PIPP_am	y	m	PIPPtwo	0	0	0	0	0	0	0	0	0	0	3.867	0	0	0	0	2022	3.99	36.2891	4
poggiopapi	PIPP	novelobject	test2	2022-04-04	UWNeo2_PIPP_20220404_1_test	1	alone	first	PIPP_am	y	m	PIPPtwo	1	1	NA	NA	NA	NA	NA	1	NA	NA	NA	NA	NA	NA	NA	2022	3.99	36.2891	1
poggiotortore	FPT2	novelobject	test1	2023-02-27	UWNeo_FPT2_20230227_2_test	6	group	first	FPT2_af	y	f	FPT2_six	0	0	0	0	0	0	0	0	0	0	12.034	0	0	0	0	2023	6.34	32.2257	1
poggiotortore	FPT2	novelobject	test2	2023-03-12	UWNeo2_FPT2_20230312_1_test	4	group	second	FPT2_af	y	f	FPT2_six	0	0	0	0	0	0	0	0	0	0	52.167	0	3.567	0	0	2023	6.34	32.2257	1
poggiotortore	FPT2	novelobject	test2	2023-04-02	UWNeo2_FPT2_20230402_6_test	5	group	second	FPT2_af	y	f	FPT2_six	0	0	0	0	0	0	0	0	0	0	51.634	0	10.834	0	0	2023	6.34	32.2257	2
poggiotortore	FPT2	novelobject	test1	2023-02-27	UWNeo_FPT2_20230227_2_test	6	group	third	FPT2_am	y	m	FPT2_six	0	0	0	0	0	0	0	0	0	0	27.934	0	2.433	0	0	2023	6.34	32.2257	1
poggiotortore	FPT2	novelobject	test2	2023-03-12	UWNeo2_FPT2_20230312_1_test	4	group	first	FPT2_am	y	m	FPT2_six	0	0	0	0	0	0	0	0	0	0	48.8	0	0	0	0	2023	6.34	32.2257	1
poggiotortore	FPT2	novelobject	test2	2023-04-02	UWNeo2_FPT2_20230402_6_test	5	group	first	FPT2_am	y	m	FPT2_six	0	0	0	0	0	0	0	0	0	0	46.3	0	0.5	0	0	2023	6.34	32.2257	2
poggiotortore	FPT2	novelobject	test1	2023-02-27	UWNeo_FPT2_20230227_2_test	6	group	fifth	FPT2codino	n	NA	FPT2_six	0	0	0	0	0	0	0	0	0	0	15.667	0	1.9	0	0	2023	6.34	32.2257	1
poggiotortore	FPT2	novelobject	test2	2023-03-30	UWNeo2_FPT2_20230330_4_test	2	group	first	FPT2t_af	y	f	FPT2_two	0	0	0	0	0	0	0	0	0	0	12.434	0	0	0	0	2023	6.34	32.2257	1
poggiotortore	FPT2	novelobject	test2	2023-03-30	UWNeo2_FPT2_20230330_4_test	2	group	second	FPT2t_am	y	m	FPT2_two	0	0	0	0	0	0	0	0	0	0	4	0	0	0	0	2023	6.34	32.2257	1
pratoalbero	PSPAS	novelobject	test1	2024-03-25	UWNeo_PSPAS_20240325_4_test	1	alone	first	PSPAS_S1	n	NA	NA	0	1	0	0	0	1	0	0	0	0	6.4	0	0	0	0	2024	26.09	13.5203	1
rata	DIRH	novelobject	test1	2024-02-08	UWNeo_DIRH_20240208_2_test	1	alone	first	DIRH_S1	n	NA	NA	0	1	0	0	0	1	0	1	0	0	42.167	0	25.801	0	0	2024	2.89	23.7516	1
rata	DIRH	novelobject	test1	2024-02-08	UWNeo_DIRH_20240208_3_test	1	alone	first	DIRH_S1	n	NA	NA	0	0	0	0	0	0	0	0	0	0	16.434	0	5.633	0	0	2024	2.89	23.7516	2
rata	DIRH	novelobject	test1	2024-02-11	UWNeo_DIRH_20240211_6_test	1	alone	first	DIRH_S1	n	NA	NA	0	0	0	0	0	0	0	0	0	0	20.468	0	1.034	0	0	2024	2.89	23.7516	3
rata	DIRH	novelobject	test1	2024-02-11	UWNeo_DIRH_20240211_7_test	1	alone	first	DIRH_S1	n	NA	NA	0	0	0	0	0	0	0	0	0	0	8.134	0	0	0	0	2024	2.89	23.7516	4
rata	DIRH	novelobject	test1	2024-02-12	UWNeo_DIRH_20240212_8_test	1	alone	first	DIRH_S1	n	NA	NA	0	0	0	0	0	0	0	0	0	0	12.667	0	2.567	0	0	2024	2.89	23.7516	5
rata	DIRH	novelobject	test1	2024-02-12	UWNeo_DIRH_20240212_9_test	1	alone	first	DIRH_S1	n	NA	NA	0	0	0	0	0	0	0	0	0	0	6.834	0	0.234	0	0	2024	2.89	23.7516	6
rata	DIRH	novelobject	test1	2024-02-14	UWNeo_DIRH_20240214_14_test	1	alone	first	DIRH_S1	n	NA	NA	0	0	0	0	0	0	0	0	1	0	3.867	0	1.134	0	0	2024	2.89	23.7516	7
rata	DIRH	novelobject	test2	2024-03-16	UWNeo2_DIRH_20240316_11_test	1	alone	first	DIRH_S1	n	NA	NA	0	0	0	0	0	0	0	0	0	0	9.667	0	0	0	0	2024	2.89	23.7516	1
rata	DIRH	novelobject	test1	2024-02-12	UWNeo_DIRH_20240212_10_test	5	group	forth	DIRH_S3	n	NA	DIRH_six	1	0	1	1	1	0	0	0	0	1	178.466	0	12.4	0	0	2024	2.89	23.7516	1
rata	DIRH	novelobject	test1	2024-02-19	UWNeo_DIRH_20240219_18_test	1	alone	first	DIRH_S3	n	NA	DIRH_six	0	0	0	0	0	0	0	0	0	0	24.903	0	0	0	0	2024	2.89	23.7516	2
rata	DIRH	novelobject	test1	2024-02-08	UWNeo_DIRH_20240208_1_test	1	alone	first	DIRH_S5	n	NA	DIRH_six	0	0	0	0	0	0	0	0	0	0	48.034	0	23.133	0	0	2024	2.89	23.7516	1
rata	DIRH	novelobject	test1	2024-02-24	UWNeo_DIRH_20240224_23_test	1	alone	first	DIRH_S5	n	NA	DIRH_six	0	0	0	0	0	0	0	0	0	0	5.367	0	0.967	0	0	2024	2.89	23.7516	2
rata	DIRH	novelobject	test1	2024-03-02	UWNeo_DIRH_20240302_31_test	1	alone	first	DIRH_S5	n	NA	DIRH_six	1	1	1	1	1	0	0	1	0	1	26.267	0	3.8	0	0	2024	2.89	23.7516	3
rata	DIRH	novelobject	test2	2024-03-11	UWNeo2_DIRH_20240311_1_test	1	alone	first	DIRH_S5	n	NA	DIRH_six	0	0	0	0	0	0	0	0	0	0	19.967	0	1	0	0	2024	2.89	23.7516	1
rata	DIRH	novelobject	test1	2024-02-18	UWNeo_DIRH_20240218_16_test	1	alone	first	DIRH_S7	n	NA	NA	0	0	0	0	0	0	0	0	0	0	37.04	0	1.734	0	0	2024	2.89	23.7516	1
rata	DIRH	novelobject	test1	2024-02-19	UWNeo_DIRH_20240219_17_test	1	alone	first	DIRH_S7	n	NA	NA	0	0	0	0	0	0	0	0	0	0	101.466	0	3.666	0	0	2024	2.89	23.7516	2
rata	DIRH	novelobject	test1	2024-02-12	UWNeo_DIRH_20240212_11_test	1	alone	first	DIRH_S8	n	NA	NA	0	0	0	0	0	0	0	0	0	0	25.8	0	4.166	0	0	2024	2.89	23.7516	1
rata	DIRH	novelobject	test1	2024-02-13	UWNeo_DIRH_20240213_12_test	1	alone	first	DIRH_S8	n	NA	NA	0	0	0	0	0	0	0	0	0	0	36.933	0	5.2	0	0	2024	2.89	23.7516	2
rata	DIRH	novelobject	test2	2024-03-21	UWNeo2_DIRH_20240321_17_test	1	alone	first	DIRH_S9	n	NA	NA	0	1	0	0	0	1	0	0	1	0	41.834	0	13.499	0	0	2024	2.89	23.7516	1
rata	DIRH	novelobject	test1	2024-02-09	UWNeo_DIRH_20240209_4_test	4	group	first	DIRH_af	y	f	DIRH_six	0	0	0	0	0	0	0	0	0	0	20.167	0	0	0	0	2024	2.89	23.7516	1
rata	DIRH	novelobject	test1	2024-02-12	UWNeo_DIRH_20240212_10_test	5	group	fifth	DIRH_af	y	f	DIRH_six	0	0	0	0	0	0	0	0	0	0	24.65	0	0.95	0	0	2024	2.89	23.7516	2
rata	DIRH	novelobject	test1	2024-02-14	UWNeo_DIRH_20240214_15_test	1	alone	first	DIRH_af	y	f	DIRH_six	0	0	0	0	0	0	0	0	0	0	24.867	0	4.766	0	0	2024	2.89	23.7516	3
rata	DIRH	novelobject	test1	2024-02-27	UWNeo_DIRH_20240227_26_test	2	group	second	DIRH_af	y	f	DIRH_six	0	0	0	0	0	0	0	0	0	0	7.666	0	0.566	0	0	2024	2.89	23.7516	4
rata	DIRH	novelobject	test1	2024-02-27	UWNeo_DIRH_20240227_27_test	2	group	second	DIRH_af	y	f	DIRH_six	0	0	0	0	0	0	0	0	0	0	7.733	0	3.166	0	0	2024	2.89	23.7516	5
rata	DIRH	novelobject	test1	2024-03-02	UWNeo_DIRH_20240302_32_test	4	group	third	DIRH_af	y	f	DIRH_six	0	0	0	0	0	0	0	0	0	0	37.6	0	3.834	0	0	2024	2.89	23.7516	6
rata	DIRH	novelobject	test1	2024-03-04	UWNeo_DIRH_20240304_35_test	2	group	first	DIRH_af	y	f	DIRH_six	0	0	0	0	0	0	0	0	0	0	8.267	0	0	0	0	2024	2.89	23.7516	7
rata	DIRH	novelobject	test1	2024-03-05	UWNeo_DIRH_20240305_36_test	4	group	first	DIRH_af	y	f	DIRH_six	0	0	0	0	0	0	0	0	0	0	57.1	0	0	0	0	2024	2.89	23.7516	8
rata	DIRH	novelobject	test2	2024-03-14	UWNeo2_DIRH_20240314_8_test	4	group	third	DIRH_af	y	f	DIRH_six	0	0	0	0	0	0	0	0	0	0	20.567	0	2.3	0	0	2024	2.89	23.7516	1
rata	DIRH	novelobject	test2	2024-03-19	UWNeo2_DIRH_20240319_14_test	2	group	first	DIRH_af	y	f	DIRH_six	0	0	0	0	0	0	0	0	0	0	6.034	0	0	0	0	2024	2.89	23.7516	2
rata	DIRH	novelobject	test2	2024-03-21	UWNeo2_DIRH_20240321_15_test	4	group	third	DIRH_af	y	f	DIRH_six	0	0	0	0	0	0	0	0	0	0	30.599	0	0	0	0	2024	2.89	23.7516	3
rata	DIRH	novelobject	test2	2024-03-24	UWNeo2_DIRH_20240324_19_test	2	group	first	DIRH_af	y	f	DIRH_six	0	0	0	0	0	0	0	0	0	0	4.567	0	0	0	0	2024	2.89	23.7516	4
rata	DIRH	novelobject	test1	2024-02-09	UWNeo_DIRH_20240209_4_test	4	group	third	DIRH_am	y	m	DIRH_six	0	0	0	0	0	0	0	0	0	0	34.134	0	1.267	0	0	2024	2.89	23.7516	1
rata	DIRH	novelobject	test1	2024-02-12	UWNeo_DIRH_20240212_10_test	5	group	second	DIRH_am	y	m	DIRH_six	0	0	0	0	0	0	0	0	0	0	55.434	0	2.633	0	0	2024	2.89	23.7516	2
rata	DIRH	novelobject	test1	2024-02-23	UWNeo_DIRH_20240223_21_test	1	alone	first	DIRH_am	y	m	DIRH_six	0	0	0	0	0	0	0	0	0	0	27.039	0	5.2	0	0	2024	2.89	23.7516	3
rata	DIRH	novelobject	test1	2024-02-27	UWNeo_DIRH_20240227_26_test	2	group	first	DIRH_am	y	m	DIRH_six	0	0	0	0	0	0	0	0	0	0	14.834	0	3.2	0	0	2024	2.89	23.7516	4
rata	DIRH	novelobject	test1	2024-02-27	UWNeo_DIRH_20240227_27_test	2	group	first	DIRH_am	y	m	DIRH_six	0	0	0	0	0	0	0	0	0	0	6.1	0	0	0	0	2024	2.89	23.7516	5
rata	DIRH	novelobject	test1	2024-03-02	UWNeo_DIRH_20240302_32_test	4	group	first	DIRH_am	y	m	DIRH_six	0	0	0	0	0	0	0	0	0	0	16.234	0	2.234	0	0	2024	2.89	23.7516	6
rata	DIRH	novelobject	test1	2024-03-05	UWNeo_DIRH_20240305_36_test	4	group	forth	DIRH_am	y	m	DIRH_six	0	0	0	0	0	0	0	0	0	0	26.233	0	0	0	0	2024	2.89	23.7516	7
rata	DIRH	novelobject	test2	2024-03-14	UWNeo2_DIRH_20240314_8_test	4	group	forth	DIRH_am	y	m	DIRH_six	0	0	0	0	0	0	0	0	0	0	14.533	0	0	0	0	2024	2.89	23.7516	1
rata	DIRH	novelobject	test2	2024-03-19	UWNeo2_DIRH_20240319_14_test	2	group	second	DIRH_am	y	m	DIRH_six	0	0	0	0	0	0	0	0	0	0	7.534	0	0.367	0	0	2024	2.89	23.7516	2
rata	DIRH	novelobject	test2	2024-03-21	UWNeo2_DIRH_20240321_15_test	4	group	first	DIRH_am	y	m	DIRH_six	0	0	0	0	0	0	0	0	0	0	16.534	0	0	0	0	2024	2.89	23.7516	3
rata	DIRH	novelobject	test2	2024-03-24	UWNeo2_DIRH_20240324_19_test	2	group	second	DIRH_am	y	m	DIRH_six	0	0	0	0	0	0	0	0	0	0	18.201	0	0.3	0	0	2024	2.89	23.7516	4
sancresci	BSSCC	novelobject	test1	2023-02-07	UWNeo_BSSCC_20230207_1_test	1	alone	first	BSSCC_S1	n	NA	BSSCC_three	0	0	0	0	0	0	0	0	0	0	21.133	0	3.2	0	0	2023	1.25	23.728	1
sancresci	BSSCC	novelobject	test1	2023-02-07	UWNeo_BSSCC_20230207_4_test	1	alone	first	BSSCC_S1	n	NA	BSSCC_three	0	0	0	0	0	0	0	0	0	0	13.933	0	0	0	0	2023	1.25	23.728	2
sancresci	BSSCC	novelobject	test1	2023-02-07	UWNeo_BSSCC_20230207_5_test	1	alone	first	BSSCC_S1	n	NA	BSSCC_three	0	0	0	0	0	0	0	0	0	0	7.334	0	0	0	0	2023	1.25	23.728	3
sancresci	BSSCC	novelobject	test1	2023-02-07	UWNeo_BSSCC_20230207_6_test	1	alone	first	BSSCC_S1	n	NA	BSSCC_three	0	0	0	0	0	0	0	0	0	0	13.034	0	0	0	0	2023	1.25	23.728	4
sancresci	BSSCC	novelobject	test1	2023-02-10	UWNeo_BSSCC_20230210_8_test	1	alone	first	BSSCC_S1	n	NA	BSSCC_three	0	1	0	0	0	1	1	0	0	0	25.734	0	1	0	0	2023	1.25	23.728	5
sancresci	BSSCC	novelobject	test1	2023-02-12	UWNeo_BSSCC_20230212_12_test	1	alone	first	BSSCC_S1	n	NA	BSSCC_three	1	0	0	1	0	0	0	0	0	1	56.1	0	4.299	0	0	2023	1.25	23.728	6
sancresci	BSSCC	novelobject	test1	2023-02-12	UWNeo_BSSCC_20230212_13_test	1	alone	first	BSSCC_S1	n	NA	BSSCC_three	1	0	0	0	0	0	0	0	0	1	40.467	0	6.902	0	0	2023	1.25	23.728	7
sancresci	BSSCC	novelobject	test1	2023-02-12	UWNeo_BSSCC_20230212_14_test	4	group	first	BSSCC_S1	n	NA	BSSCC_three	1	0	1	1	1	0	0	0	0	1	18.266	0	0	0	0	2023	1.25	23.728	8
sancresci	BSSCC	novelobject	test1	2023-02-13	UWNeo_BSSCC_20230213_15_test	1	alone	first	BSSCC_S1	n	NA	BSSCC_three	0	0	0	0	0	0	0	0	0	0	48.167	0	0	0	0	2023	1.25	23.728	9
sancresci	BSSCC	novelobject	test1	2023-02-15	UWNeo_BSSCC_20230215_16_test	1	alone	first	BSSCC_S1	n	NA	BSSCC_three	0	0	0	0	0	0	0	0	0	0	8.1	0	0	0	0	2023	1.25	23.728	10
sancresci	BSSCC	novelobject	test1	2023-02-24	UWNeo_BSSCC_20230224_17_test	1	alone	first	BSSCC_S1	n	NA	BSSCC_three	0	0	0	0	0	0	0	0	0	0	11.067	0	0	0	0	2023	1.25	23.728	11
sancresci	BSSCC	novelobject	test1	2023-02-27	UWNeo_BSSCC_20230227_18_test	3	group	first	BSSCC_S1	n	NA	BSSCC_three	1	0	1	1	1	0	0	0	0	1	20.434	0	2.3	0	0	2023	1.25	23.728	12
sancresci	BSSCC	novelobject	test2	2023-03-07	UWNeo2_BSSCC_20230307_2_test	1	alone	first	BSSCC_S1	n	NA	BSSCC_three	0	0	0	0	0	0	0	0	0	0	25.467	0	1.134	0	0	2023	1.25	23.728	1
sancresci	BSSCC	novelobject	test2	2023-03-10	UWNeo2_BSSCC_20230310_4_test	1	alone	first	BSSCC_S1	n	NA	BSSCC_three	0	0	0	0	0	0	0	0	0	0	27.334	0	0.433	0	0	2023	1.25	23.728	2
sancresci	BSSCC	novelobject	test2	2023-03-10	UWNeo2_BSSCC_20230310_5_test	1	alone	first	BSSCC_S1	n	NA	BSSCC_three	0	0	0	0	0	0	0	0	0	0	45.267	0	0	0	0	2023	1.25	23.728	3
sancresci	BSSCC	novelobject	test2	2023-03-11	UWNeo2_BSSCC_20230311_10_test	3	group	first	BSSCC_S1	n	NA	BSSCC_three	1	0	0	1	0	0	0	0	0	1	66.966	0	11.767	0	0	2023	1.25	23.728	4
sancresci	BSSCC	novelobject	test2	2023-03-11	UWNeo2_BSSCC_20230311_11_test	1	alone	first	BSSCC_S1	n	NA	BSSCC_three	1	0	1	1	0	0	0	0	0	1	40.067	0	7.867	0	0	2023	1.25	23.728	5
sancresci	BSSCC	novelobject	test2	2023-03-11	UWNeo2_BSSCC_20230311_8_test	1	alone	first	BSSCC_S1	n	NA	BSSCC_three	1	0	0	1	0	0	0	0	0	1	19.367	0	12.967	0	0	2023	1.25	23.728	6
sancresci	BSSCC	novelobject	test2	2023-03-11	UWNeo2_BSSCC_20230311_9_test	1	alone	first	BSSCC_S1	n	NA	BSSCC_three	0	0	0	0	0	0	0	0	0	0	106.567	0	0.534	0	0	2023	1.25	23.728	7
sancresci	BSSCC	novelobject	test2	2023-03-15	UWNeo2_BSSCC_20230315_13_test	1	alone	first	BSSCC_S1	n	NA	BSSCC_three	0	0	0	0	0	0	0	0	0	0	9.067	0	0	0	0	2023	1.25	23.728	8
sancresci	BSSCC	novelobject	test2	2023-03-22	UWNeo2_BSSCC_20230322_15_test	1	alone	first	BSSCC_S1	n	NA	BSSCC_three	0	0	0	0	0	0	0	0	0	0	11.033	0	2.568	0	0	2023	1.25	23.728	9
sancresci	BSSCC	novelobject	test2	2023-03-28	UWNeo2_BSSCC_20230328_17_test	1	alone	first	BSSCC_S1	n	NA	BSSCC_three	0	0	0	0	0	0	0	0	0	0	27.401	0	0.867	0	0	2023	1.25	23.728	10
sancresci	BSSCC	novelobject	test2	2023-03-29	UWNeo2_BSSCC_20230329_18_test	3	group	first	BSSCC_S1	n	NA	BSSCC_three	1	0	1	1	0	0	0	0	0	1	32.9	0	0.634	0	0	2023	1.25	23.728	11
sancresci	BSSCC	novelobject	test2	2023-03-31	UWNeo2_BSSCC_20230331_20_test	1	alone	first	BSSCC_S1	n	NA	BSSCC_three	0	0	0	0	0	0	0	0	0	0	30.134	0	0.4	0	0	2023	1.25	23.728	12
sancresci	BSSCC	novelobject	test2	2023-04-02	UWNeo2_BSSCC_20230402_21_test	1	alone	first	BSSCC_S1	n	NA	BSSCC_three	0	0	0	0	0	0	0	0	0	0	44.902	0	2.7	0	0	2023	1.25	23.728	13
sancresci	BSSCC	novelobject	test2	2023-03-07	UWNeo2_BSSCC_20230307_1_test	1	alone	first	BSSCC_S2	n	NA	NA	0	0	0	0	0	0	0	0	0	0	15.267	0	2.5	0	0	2023	1.25	23.728	1
sancresci	BSSCC	novelobject	test1	2023-02-10	UWNeo_BSSCC_20230210_10_test	1	alone	first	BSSCC_S3	n	NA	NA	0	0	0	0	0	0	0	0	0	0	13.967	0	0	0	0	2023	1.25	23.728	1
sancresci	BSSCC	novelobject	test1	2023-02-10	UWNeo_BSSCC_20230210_9_test	1	alone	first	BSSCC_S3	n	NA	NA	1	1	0	1	0	0	0	1	0	1	46.666	0	9.7	0	1	2023	1.25	23.728	2
sancresci	BSSCC	novelobject	test1	2023-02-11	UWNeo_BSSCC_20230211_11_test	1	alone	first	BSSCC_S3	n	NA	NA	0	0	0	0	0	0	0	0	0	0	30.367	0	3.367	0	0	2023	1.25	23.728	3
sancresci	BSSCC	novelobject	test2	2023-03-16	UWNeo2_BSSCC_20230316_14_test	1	alone	first	BSSCC_S3	n	NA	NA	0	0	0	0	0	0	0	0	0	0	20.5	0	0	0	0	2023	1.25	23.728	1
sancresci	BSSCC	novelobject	test1	2023-02-12	UWNeo_BSSCC_20230212_14_test	4	group	forth	BSSCC_af	y	f	BSSCC_three	1	0	0	0	0	0	0	0	0	1	39.867	0	0.533	0	0	2023	1.25	23.728	1
sancresci	BSSCC	novelobject	test1	2023-02-27	UWNeo_BSSCC_20230227_18_test	3	group	second	BSSCC_af	y	f	BSSCC_three	0	0	0	0	0	0	0	0	0	0	9.567	0	2.034	0	0	2023	1.25	23.728	2
sancresci	BSSCC	novelobject	test2	2023-03-11	UWNeo2_BSSCC_20230311_10_test	3	group	second	BSSCC_af	y	f	BSSCC_three	0	0	0	0	0	0	0	0	0	0	65.035	0	7	0	0	2023	1.25	23.728	1
sancresci	BSSCC	novelobject	test2	2023-03-29	UWNeo2_BSSCC_20230329_18_test	3	group	second	BSSCC_af	y	f	BSSCC_three	0	0	0	0	0	0	0	0	0	0	35.4	0	2.133	0	0	2023	1.25	23.728	2
sancresci	BSSCC	novelobject	test1	2023-02-07	UWNeo_BSSCC_20230207_2_test	1	alone	first	BSSCC_am	y	m	BSSCC_three	0	0	0	0	0	0	0	0	0	0	20.267	0	0	0	0	2023	1.25	23.728	1
sancresci	BSSCC	novelobject	test1	2023-02-07	UWNeo_BSSCC_20230207_3_test	1	alone	first	BSSCC_am	y	m	BSSCC_three	0	0	0	0	0	0	0	0	0	0	20.434	0	0	0	0	2023	1.25	23.728	2
sancresci	BSSCC	novelobject	test1	2023-02-10	UWNeo_BSSCC_20230210_7_test	1	alone	first	BSSCC_am	y	m	BSSCC_three	0	1	0	0	0	1	0	0	0	0	26.367	0	2.234	0	0	2023	1.25	23.728	3
sancresci	BSSCC	novelobject	test1	2023-02-12	UWNeo_BSSCC_20230212_14_test	4	group	third	BSSCC_am	y	m	BSSCC_three	1	0	0	1	0	0	0	0	0	1	46.767	0	14.468	0	0	2023	1.25	23.728	4
sancresci	BSSCC	novelobject	test1	2023-02-27	UWNeo_BSSCC_20230227_18_test	3	group	third	BSSCC_am	y	m	BSSCC_three	0	0	0	0	0	0	0	0	0	0	7.034	0	2.567	0	0	2023	1.25	23.728	5
sancresci	BSSCC	novelobject	test2	2023-03-11	UWNeo2_BSSCC_20230311_10_test	3	group	third	BSSCC_am	y	m	BSSCC_three	1	0	0	1	0	0	0	0	0	1	60.267	0	6.833	0	0	2023	1.25	23.728	1
sancresci	BSSCC	novelobject	test2	2023-03-11	UWNeo2_BSSCC_20230311_6_test	1	alone	first	BSSCC_am	y	m	BSSCC_three	0	1	0	0	0	0	0	0	0	0	23.033	0	2.134	0	1	2023	1.25	23.728	2
sancresci	BSSCC	novelobject	test2	2023-03-29	UWNeo2_BSSCC_20230329_18_test	3	group	third	BSSCC_am	y	m	BSSCC_three	1	0	0	0	0	0	0	0	0	1	40.3	0	7.4	0	0	2023	1.25	23.728	3
sanvito	PISVC	novelobject	test1	2022-03-14	UWNeo_PISVC_20220314_1_test	1	alone	first	PISVC_AF	y	f	PISVC_two	0	0	0	0	0	0	0	0	0	0	6.8	0	2.2	0	0	2022	3.24	33.1741	1
sanvito	PISVC	novelobject	test2	2022-04-02	UWNeo2_PISVC_20220402_1_test	2	group	first	PISVC_AF	y	f	PISVC_two	0	0	0	0	0	0	0	0	0	0	2.733	0	0	0	0	2022	3.24	33.1741	1
sanvito	PISVC	novelobject	test2	2022-04-18	UWNeo2_PISVC_20220418_2_test	2	group	first	PISVC_AF	y	f	PISVC_two	0	0	0	0	0	0	0	0	0	0	20.28	0	0	0	0	2022	3.24	33.1741	2
sanvito	PISVC	novelobject	test2	2022-04-02	UWNeo2_PISVC_20220402_1_test	2	group	second	PISVC_AM	y	m	PISVC_two	0	1	0	0	0	1	0	0	0	0	3.767	0	0	0	0	2022	3.24	33.1741	1
sanvito	PISVC	novelobject	test2	2022-04-18	UWNeo2_PISVC_20220418_2_test	2	group	second	PISVC_AM	y	m	PISVC_two	0	1	0	0	0	1	1	0	1	0	25.96	0	3.68	1	0	2022	3.24	33.1741	2
serre	FSB	novelobject	test1	2023-03-08	UWNeo_FSB_20230308_1_test	2	group	second	FSB_S1	n	NA	FSB_two	0	0	0	0	0	0	0	0	0	0	1.834	0	0	0	0	2023	0.48	32.3364	1
serre	FSB	novelobject	test1	2023-03-08	UWNeo_FSB_20230308_1_test	2	group	second	FSB_S1	n	NA	FSB_two	0	0	0	0	0	0	0	0	0	0	1.834	0	0	0	0	2023	0.48	32.3364	2
serre	FSB	novelobject	test1	2023-03-08	UWNeo_FSB_20230308_1_test	2	group	first	FSB_S2	n	NA	FSB_two	0	0	0	0	0	0	0	0	0	0	0.4	0	0	0	0	2023	0.48	32.3364	1
serre	FSB	novelobject	test1	2023-03-08	UWNeo_FSB_20230308_1_test	2	group	first	FSB_S2	n	NA	FSB_two	0	0	0	0	0	0	0	0	0	0	0.4	0	0	0	0	2023	0.48	32.3364	2
spazzavento	FISH	novelobject	test1	2024-02-22	UWNeo_FISH_20240222_3_test	6	group	first	FISH_af	y	f	FISH_six	0	0	0	0	0	0	0	0	0	0	6.8	0	0	0	0	2024	4.48	24.8763	1
spazzavento	FISH	novelobject	test2	2024-03-20	UWNeo2_FISH_20240320_2_test	4	group	third	FISH_af	y	f	FISH_six	0	0	0	0	0	0	0	0	0	0	13.3	0	0.667	0	0	2024	4.48	24.8763	1
spazzavento	FISH	novelobject	test2	2024-03-29	UWNeo2_FISH_20240329_4_test	5	group	fifth	FISH_af	y	f	FISH_six	0	0	0	0	0	0	0	0	0	0	14.933	0	0.733	0	0	2024	4.48	24.8763	2
spazzavento	FISH	novelobject	test1	2024-02-22	UWNeo_FISH_20240222_3_test	6	group	second	FISH_am	y	m	FISH_six	0	0	0	0	0	0	0	0	0	0	9.934	0	0.9	0	0	2024	4.48	24.8763	1
spazzavento	FISH	novelobject	test2	2024-03-20	UWNeo2_FISH_20240320_2_test	4	group	first	FISH_am	y	m	FISH_six	0	0	0	0	0	0	0	0	0	0	6.234	0	0.466	0	0	2024	4.48	24.8763	1
spazzavento	FISH	novelobject	test2	2024-03-29	UWNeo2_FISH_20240329_4_test	5	group	first	FISH_am	y	m	FISH_six	0	0	0	0	0	0	0	0	0	0	6.234	0	0	0	0	2024	4.48	24.8763	2
SR	SRIM	novelobject	test1	2021-03-09	UWNeo_SRIM_20210309_1_test	2	group	first	SRIM_af	y	f	SRIM_two	0	0	0	0	0	0	0	0	0	0	10.534	0	4.867	0	0	2021	2.2	23.6677	1
SR	SRIM	novelobject	test1	2021-03-11	UWNeo_SRIM_20210311_2_test	2	group	first	SRIM_af	y	f	SRIM_two	0	0	0	0	0	0	0	0	0	0	5.3	0	1	0	0	2021	2.2	23.6677	2
SR	SRIM	novelobject	test1	2021-03-16	UWNeo_SRIM_20210316_3_test	2	group	first	SRIM_af	y	f	SRIM_two	0	0	0	0	0	0	0	0	0	0	20.521	0	3.404	0	0	2021	2.2	23.6677	3
SR	SRIM	novelobject	test1	2021-03-18	UWNeo_SRIM_20210318_4_test	2	group	first	SRIM_af	y	f	SRIM_two	0	0	0	0	0	0	0	0	0	0	4	0	0.333	0	0	2021	2.2	23.6677	4
SR	SRIM	novelobject	test1	2021-03-22	UWNeo_SRIM_20210322_5_test	2	group	first	SRIM_af	y	f	SRIM_two	0	0	0	0	0	0	0	0	0	0	19.867	0	0.633	0	0	2021	2.2	23.6677	5
SR	SRIM	novelobject	test1	2021-03-26	UWNeo_SRIM_20210326_6_test	2	group	first	SRIM_af	y	f	SRIM_two	0	0	0	0	0	0	0	0	0	0	24.525	0	3.003	0	0	2021	2.2	23.6677	6
SR	SRIM	novelobject	test1	2021-03-27	UWNeo_SRIM_20210327_7_test	1	alone	first	SRIM_af	y	f	SRIM_two	0	0	0	0	0	0	0	0	0	0	20.434	0	0	0	0	2021	2.2	23.6677	7
SR	SRIM	novelobject	test1	2021-03-28	UWNeo_SRIM_20210328_8_test	2	group	first	SRIM_af	y	f	SRIM_two	0	0	0	0	0	0	0	0	0	0	3.567	0	1.667	0	0	2021	2.2	23.6677	8
SR	SRIM	novelobject	test1	2021-04-03	UWNeo_SRIM_20210403_9_test	2	group	second	SRIM_af	y	f	SRIM_two	0	0	0	0	0	0	0	0	0	0	5.634	0	0.233	0	0	2021	2.2	23.6677	9
SR	SRIM	novelobject	test1	2021-04-05	UWNeo_SRIM_20210405_10_test	2	group	first	SRIM_af	y	f	SRIM_two	0	0	0	0	0	0	0	0	0	0	5.572	0	1.401	0	0	2021	2.2	23.6677	10
SR	SRIM	novelobject	test2	2021-04-08	UWNeo2_SRIM_20210408_1_test	2	group	second	SRIM_af	y	f	SRIM_two	0	0	0	0	0	0	0	0	0	0	5.467	0	1.967	0	0	2021	2.2	23.6677	1
SR	SRIM	novelobject	test2	2021-04-17	UWNeo2_SRIM_20210417_2_test	2	group	first	SRIM_af	y	f	SRIM_two	0	0	0	0	0	0	0	0	0	0	3.637	0	1.669	0	0	2021	2.2	23.6677	2
SR	SRIM	novelobject	test2	2021-04-19	UWNeo2_SRIM_20210419_3_test	2	group	second	SRIM_af	y	f	SRIM_two	0	0	0	0	0	0	0	0	0	0	7.067	0	2.933	0	0	2021	2.2	23.6677	3
SR	SRIM	novelobject	test2	2021-04-23	UWNeo2_SRIM_20210423_4_test	2	group	second	SRIM_af	y	f	SRIM_two	0	0	0	0	0	0	0	0	0	0	2.833	0	0.233	0	0	2021	2.2	23.6677	4
SR	SRIM	novelobject	test1	2021-03-09	UWNeo_SRIM_20210309_1_test	2	group	second	SRIM_am	y	m	SRIM_two	0	0	0	0	0	0	0	0	0	0	7.834	0	0.4	0	0	2021	2.2	23.6677	1
SR	SRIM	novelobject	test1	2021-03-11	UWNeo_SRIM_20210311_2_test	2	group	second	SRIM_am	y	m	SRIM_two	0	0	0	0	0	0	0	0	0	0	6.633	0	1.6	0	0	2021	2.2	23.6677	2
SR	SRIM	novelobject	test1	2021-03-16	UWNeo_SRIM_20210316_3_test	2	group	second	SRIM_am	y	m	SRIM_two	0	0	0	0	0	0	0	0	0	0	28.462	0	1.134	0	0	2021	2.2	23.6677	3
SR	SRIM	novelobject	test1	2021-03-18	UWNeo_SRIM_20210318_4_test	2	group	second	SRIM_am	y	m	SRIM_two	0	0	0	0	0	0	0	0	0	0	4.3	0	0	0	0	2021	2.2	23.6677	4
SR	SRIM	novelobject	test1	2021-03-22	UWNeo_SRIM_20210322_5_test	2	group	second	SRIM_am	y	m	SRIM_two	0	0	0	0	0	0	0	0	0	0	15	0	1.033	0	0	2021	2.2	23.6677	5
SR	SRIM	novelobject	test1	2021-03-26	UWNeo_SRIM_20210326_6_test	2	group	second	SRIM_am	y	m	SRIM_two	0	0	0	0	0	0	0	0	0	0	33.067	0	0	0	0	2021	2.2	23.6677	6
SR	SRIM	novelobject	test1	2021-03-28	UWNeo_SRIM_20210328_8_test	2	group	second	SRIM_am	y	m	SRIM_two	0	0	0	0	0	0	0	0	0	0	4.734	0	0.9	0	0	2021	2.2	23.6677	7
SR	SRIM	novelobject	test1	2021-04-03	UWNeo_SRIM_20210403_9_test	2	group	first	SRIM_am	y	m	SRIM_two	0	0	0	0	0	0	0	0	0	0	8.133	0	1.033	0	0	2021	2.2	23.6677	8
SR	SRIM	novelobject	test1	2021-04-05	UWNeo_SRIM_20210405_10_test	2	group	second	SRIM_am	y	m	SRIM_two	0	0	0	0	0	0	0	0	0	0	12.58	0	1.635	0	0	2021	2.2	23.6677	9
SR	SRIM	novelobject	test2	2021-04-08	UWNeo2_SRIM_20210408_1_test	2	group	first	SRIM_am	y	m	SRIM_two	0	0	0	0	0	0	0	0	0	0	1.333	0	0	0	0	2021	2.2	23.6677	1
SR	SRIM	novelobject	test2	2021-04-17	UWNeo2_SRIM_20210417_2_test	2	group	second	SRIM_am	y	m	SRIM_two	0	0	0	0	0	0	0	0	0	0	5.406	0	0	0	0	2021	2.2	23.6677	2
SR	SRIM	novelobject	test2	2021-04-19	UWNeo2_SRIM_20210419_3_test	2	group	first	SRIM_am	y	m	SRIM_two	0	0	0	0	0	0	0	0	0	0	3.933	0	0	0	0	2021	2.2	23.6677	3
SR	SRIM	novelobject	test2	2021-04-23	UWNeo2_SRIM_20210423_4_test	2	group	first	SRIM_am	y	m	SRIM_two	0	0	0	0	0	0	0	0	0	0	3.233	0	0	0	0	2021	2.2	23.6677	4
SR	SRIM	novelobject	test2	2021-05-01	UWNeo2_SRIM_20210501_5_test	1	alone	first	SRIM_am	y	m	SRIM_two	0	1	0	0	0	0	1	0	0	0	4.104	0	1.335	0	1	2021	2.2	23.6677	5
tirli	PSTF	novelobject	test2	2024-03-17	UWNeo2_PSTF_20240317_1_test	5	group	second	PSTF_af	y	f	PSTF_five	0	1	0	0	0	1	0	0	0	0	17	0	0.466	0	0	2024	0.63	14.892	1
tirli	PSTF	novelobject	test2	2024-03-17	UWNeo2_PSTF_20240317_1_test	5	group	first	PSTF_am	y	m	PSTF_five	0	0	0	0	0	0	0	0	0	0	17.8	0	0.4	0	0	2024	0.63	14.892	1
torraccia	COTC	novelobject	test1	2022-03-05	UWNeo_COTC_20220305_1_test	3	group	third	COTC_af	y	f	COTC_seven	0	0	0	0	0	0	0	0	0	0	22.8	0	0	0	0	2022	0.86	33.7958	1
torraccia	COTC	novelobject	test1	2022-03-13	UWNeo_COTC_20220313_6_test	1	alone	first	COTC_af	y	f	COTC_seven	0	0	0	0	0	0	0	0	0	0	11.72	0	0.28	0	0	2022	0.86	33.7958	2
torraccia	COTC	novelobject	test1	2022-03-27	UWNeo_COTC_20220327_14_test	3	group	first	COTC_af	y	f	COTC_seven	0	0	0	0	0	0	0	0	0	0	10.2	0	0.24	0	0	2022	0.86	33.7958	3
torraccia	COTC	novelobject	test2	2022-04-18	UWNeo2_COTC_20220418_9_test	2	group	second	COTC_af	y	f	COTC_seven	0	0	0	0	0	0	0	0	0	0	7.72	0	0	0	0	2022	0.86	33.7958	1
torraccia	COTC	novelobject	test2	2022-04-23	UWNeo2_COTC_20220423_12_test	3	group	first	COTC_af	y	f	COTC_seven	0	0	0	0	0	0	0	0	0	0	13.72	0	0	0	0	2022	0.86	33.7958	2
torraccia	COTC	novelobject	test1	2022-03-05	UWNeo_COTC_20220305_1_test	3	group	first	COTC_am	y	m	COTC_seven	0	0	0	0	0	0	0	0	0	0	8.88	0	0	0	0	2022	0.86	33.7958	1
torraccia	COTC	novelobject	test1	2022-03-20	UWNeo_COTC_20220320_8_test	5	group	second	COTC_am	y	m	COTC_seven	0	0	0	0	0	0	0	0	0	0	31.88	0	0	0	0	2022	0.86	33.7958	2
torraccia	COTC	novelobject	test2	2022-04-01	UWNeo2_COTC_20220401_2_test	2	group	first	COTC_am	y	m	COTC_seven	0	0	0	0	0	0	0	0	0	0	5.08	0	0	0	0	2022	0.86	33.7958	1
torraccia	COTC	novelobject	test2	2022-04-12	UWNeo2_COTC_20220412_8_test	5	group	second	COTC_am	y	m	COTC_seven	0	0	0	0	0	0	0	0	0	0	18.64	0	0	0	0	2022	0.86	33.7958	2
torraccia	COTC	novelobject	test2	2022-04-18	UWNeo2_COTC_20220418_9_test	2	group	first	COTC_am	y	m	COTC_seven	0	0	0	0	0	0	0	0	0	0	10.2	0	0.4	0	0	2022	0.86	33.7958	3
torreluciana	COTT	novelobject	test1	2022-02-16	UWNeo_COTT_20220216_1_test	4	group	third	COTT2_S1	n	NA	COTT_four	1	1	0	0	0	1	1	1	0	1	19.767	0	7	0	0	2022	2.04	29.8175	1
torreluciana	COTT	novelobject	test1	2022-02-21	UWNeo_COTT_20220221_4_test	4	group	third	COTT2_S1	n	NA	COTT_four	0	0	0	0	0	0	0	0	0	0	14.08	0	0.2	0	0	2022	2.04	29.8175	2
torreluciana	COTT	novelobject	test1	2022-02-16	UWNeo_COTT_20220216_1_test	4	group	forth	COTT2_S2	n	NA	COTT_four	0	0	0	0	0	0	0	0	0	0	13.8	0	0.466	0	0	2022	2.04	29.8175	1
torreluciana	COTT	novelobject	test1	2022-02-21	UWNeo_COTT_20220221_4_test	4	group	forth	COTT2_S2	n	NA	COTT_four	0	0	0	0	0	0	0	0	0	0	11.04	0	1.28	0	0	2022	2.04	29.8175	2
torreluciana	COTT	novelobject	test2	2022-03-17	UWNeo2_COTT_20220317_1_test	3	group	second	COTT2_S2	n	NA	COTT_four	0	0	0	0	0	0	0	0	1	0	9.08	0	2.24	0	0	2022	2.04	29.8175	1
torreluciana	COTT	novelobject	test1	2022-02-16	UWNeo_COTT_20220216_1_test	4	group	first	COTT2_af	y	f	COTT_four	0	0	0	0	0	0	0	0	0	0	7.167	0	1.801	0	0	2022	2.04	29.8175	1
torreluciana	COTT	novelobject	test1	2022-02-21	UWNeo_COTT_20220221_4_test	4	group	first	COTT2_af	y	f	COTT_four	0	0	0	0	0	0	0	0	0	0	4.96	0	1.36	0	0	2022	2.04	29.8175	2
torreluciana	COTT	novelobject	test2	2022-03-17	UWNeo2_COTT_20220317_1_test	3	group	third	COTT2_af	y	f	COTT_four	0	0	0	0	0	0	0	0	1	0	13.36	0	0.96	0	0	2022	2.04	29.8175	1
torreluciana	COTT	novelobject	test2	2022-04-01	UWNeo2_COTT_20220401_4_test	2	group	first	COTT2_af	y	f	COTT_four	0	0	0	0	0	0	0	0	0	0	6	0	1.76	0	0	2022	2.04	29.8175	2
torreluciana	COTT	novelobject	test1	2022-02-16	UWNeo_COTT_20220216_1_test	4	group	second	COTT2_am	y	m	COTT_four	0	0	0	0	0	0	0	0	0	0	13.3	0	2.5	0	0	2022	2.04	29.8175	1
torreluciana	COTT	novelobject	test1	2022-02-21	UWNeo_COTT_20220221_4_test	4	group	second	COTT2_am	y	m	COTT_four	0	0	0	0	0	0	0	0	0	0	10.84	0	1.4	0	0	2022	2.04	29.8175	2
torreluciana	COTT	novelobject	test2	2022-03-17	UWNeo2_COTT_20220317_1_test	3	group	first	COTT2_am	y	m	COTT_four	0	0	0	0	0	0	0	0	0	0	10.16	0	0	0	0	2022	2.04	29.8175	1
torreluciana	COTT	novelobject	test2	2022-04-01	UWNeo2_COTT_20220401_4_test	2	group	second	COTT2_am	y	m	COTT_four	0	0	0	0	0	0	0	0	1	0	8.96	0	2.48	0	0	2022	2.04	29.8175	2
torreluciana	COTT	novelobject	test1	2022-02-18	UWNeo_COTT_20220218_2_test	3	group	third	COTT_S2	n	NA	COTT_five	1	1	1	1	0	0	0	1	0	1	15.96	0	8.68	0	0	2022	2.04	29.8175	1
torreluciana	COTT	novelobject	test1	2022-03-06	UWNeo_COTT_20220306_7_test	3	group	third	COTT_S2	n	NA	COTT_five	1	0	0	0	0	0	0	0	0	1	7.2	0	1.52	0	0	2022	2.04	29.8175	2
torreluciana	COTT	novelobject	test1	2022-03-12	UWNeo_COTT_20220312_9_test	3	group	third	COTT_S2	n	NA	COTT_five	0	0	0	0	0	0	0	0	0	0	12.4	0	0.56	0	0	2022	2.04	29.8175	3
torreluciana	COTT	novelobject	test1	2022-02-18	UWNeo_COTT_20220218_2_test	3	group	second	COTT_af1	y	f	COTT_five	0	0	0	0	0	0	0	0	0	0	44.76	0	7.84	0	0	2022	2.04	29.8175	1
torreluciana	COTT	novelobject	test1	2022-02-27	UWNeo_COTT_20220227_5_test	2	group	first	COTT_af1	y	f	COTT_five	0	0	0	0	0	0	0	0	0	0	6.92	0	0.56	0	0	2022	2.04	29.8175	2
torreluciana	COTT	novelobject	test1	2022-03-06	UWNeo_COTT_20220306_7_test	3	group	second	COTT_af1	y	f	COTT_five	1	0	0	0	0	0	0	0	0	1	6.52	0	1.64	0	0	2022	2.04	29.8175	3
torreluciana	COTT	novelobject	test1	2022-03-12	UWNeo_COTT_20220312_9_test	3	group	second	COTT_af1	y	f	COTT_five	0	0	0	0	0	0	0	0	0	0	15.2	0	0	0	0	2022	2.04	29.8175	4
torreluciana	COTT	novelobject	test1	2022-02-18	UWNeo_COTT_20220218_2_test	3	group	first	COTT_am1	y	m	COTT_five	0	0	0	0	0	0	0	0	0	0	23.56	0	1.72	0	0	2022	2.04	29.8175	1
torreluciana	COTT	novelobject	test1	2022-02-27	UWNeo_COTT_20220227_5_test	2	group	second	COTT_am1	y	m	COTT_five	0	0	0	0	0	0	0	0	0	0	13.72	0	0	0	0	2022	2.04	29.8175	2
torreluciana	COTT	novelobject	test1	2022-03-06	UWNeo_COTT_20220306_7_test	3	group	first	COTT_am1	y	m	COTT_five	1	0	0	0	0	0	0	0	0	1	10.16	0	3.2	0	0	2022	2.04	29.8175	3
torreluciana	COTT	novelobject	test1	2022-03-12	UWNeo_COTT_20220312_9_test	3	group	first	COTT_am1	y	m	COTT_five	0	0	0	0	0	0	0	0	0	0	11.96	0	0	0	0	2022	2.04	29.8175	4
trebbio	BSCTB	novelobject	test2	2023-03-23	UWNeo2_BSCTB_20230323_6_test	1	alone	first	BSCTB_S1	n	m	NA	0	0	0	0	0	0	0	0	0	0	30.567	0	1.101	0	0	2023	3.21	27.1973	1
trebbio	BSCTB	novelobject	test2	2023-03-24	UWNeo2_BSCTB_20230324_7_test	1	alone	first	BSCTB_S1	n	m	NA	0	0	0	0	0	0	0	0	0	0	4.934	0	0	0	0	2023	3.21	27.1973	2
trebbio	BSCTB	novelobject	test2	2023-04-04	UWNeo2_BSCTB_20230404_9_test	1	alone	first	BSCTB_S1	n	m	NA	0	0	0	0	0	0	0	0	0	0	11.267	0	0	0	0	2023	3.21	27.1973	3
trebbio	BSCTB	novelobject	test2	2023-03-17	UWNeo2_BSCTB_20230317_5_test	1	alone	first	BSCTB_S2	n	NA	NA	0	0	0	0	0	0	0	0	0	0	22.067	0	0.5	0	0	2023	3.21	27.1973	1
trebbio	BSCTB	novelobject	test1	2023-02-15	UWNeo_BSCTB_20230215_1_test	2	group	first	BSCTB_af	y	f	BSCTB_two	0	0	0	0	0	0	0	0	0	0	26.28	0	10.84	0	0	2023	3.21	27.1973	1
trebbio	BSCTB	novelobject	test1	2023-02-18	UWNeo_BSCTB_20230218_2_test	2	group	second	BSCTB_af	y	f	BSCTB_two	0	1	0	0	0	0	1	0	1	0	7.36	0	0.44	0	0	2023	3.21	27.1973	2
trebbio	BSCTB	novelobject	test1	2023-02-27	UWNeo_BSCTB_20230227_4_test	2	group	first	BSCTB_af	y	f	BSCTB_two	0	0	0	0	0	0	0	0	0	0	14.08	0	0	0	0	2023	3.21	27.1973	3
trebbio	BSCTB	novelobject	test1	2023-03-02	UWNeo_BSCTB_20230302_5_test	2	group	first	BSCTB_af	y	f	BSCTB_two	0	0	0	0	0	0	0	0	0	0	8.36	0	0	0	0	2023	3.21	27.1973	4
trebbio	BSCTB	novelobject	test2	2023-03-15	UWNeo2_BSCTB_20230315_4_test	2	group	second	BSCTB_af	y	f	BSCTB_two	0	0	0	0	0	0	0	0	0	0	20.6	0	0	0	0	2023	3.21	27.1973	1
trebbio	BSCTB	novelobject	test2	2023-03-30	UWNeo2_BSCTB_20230330_8_test	1	alone	first	BSCTB_af	y	f	BSCTB_two	0	0	0	0	0	0	0	0	1	0	3.7	0	0.5	0	0	2023	3.21	27.1973	2
trebbio	BSCTB	novelobject	test1	2023-02-15	UWNeo_BSCTB_20230215_1_test	2	group	second	BSCTB_am	y	m	BSCTB_two	0	0	0	0	0	0	0	0	0	0	27.757	0	1.68	0	0	2023	3.21	27.1973	1
trebbio	BSCTB	novelobject	test1	2023-02-18	UWNeo_BSCTB_20230218_2_test	2	group	first	BSCTB_am	y	m	BSCTB_two	0	0	0	0	0	0	0	0	0	0	10.6	0	0	0	0	2023	3.21	27.1973	2
trebbio	BSCTB	novelobject	test1	2023-02-20	UWNeo_BSCTB_20230220_3_test	1	alone	first	BSCTB_am	y	m	BSCTB_two	0	0	0	0	0	0	0	0	0	0	6.634	0	0	0	0	2023	3.21	27.1973	3
trebbio	BSCTB	novelobject	test1	2023-02-27	UWNeo_BSCTB_20230227_4_test	2	group	second	BSCTB_am	y	m	BSCTB_two	0	0	0	0	0	0	0	0	0	0	7.84	0	0	0	0	2023	3.21	27.1973	4
trebbio	BSCTB	novelobject	test1	2023-03-02	UWNeo_BSCTB_20230302_5_test	2	group	second	BSCTB_am	y	m	BSCTB_two	0	0	0	0	0	0	0	0	1	0	12.36	0	4.88	0	0	2023	3.21	27.1973	5
trebbio	BSCTB	novelobject	test2	2023-03-11	UWNeo2_BSCTB_20230311_2_test	1	alone	first	BSCTB_am	y	m	BSCTB_two	0	0	0	0	0	0	0	0	0	0	6.634	0	0	0	0	2023	3.21	27.1973	1
trebbio	BSCTB	novelobject	test2	2023-03-14	UWNeo2_BSCTB_20230314_3_test	1	alone	first	BSCTB_am	y	m	BSCTB_two	0	0	0	0	0	0	0	0	0	0	7.767	0	0	0	0	2023	3.21	27.1973	2
trebbio	BSCTB	novelobject	test2	2023-03-15	UWNeo2_BSCTB_20230315_4_test	2	group	first	BSCTB_am	y	m	BSCTB_two	0	0	0	0	0	0	0	0	0	0	8.9	0	1.967	0	0	2023	3.21	27.1973	3
vaiano	POVT	novelobject	test1	2022-05-02	UWNeo_POVT_20220502_1_test	2	group	second	POVT_AF	y	f	POVTtwo	0	1	NA	NA	NA	NA	NA	1	NA	NA	NA	NA	NA	NA	NA	2022	1.11	28.0779	1
vaiano	POVT	novelobject	test1	2022-05-02	UWNeo_POVT_20220502_1_test	2	group	first	POVT_AM	y	m	POVTtwo	0	1	NA	NA	NA	NA	NA	1	NA	NA	NA	NA	NA	NA	NA	2022	1.11	28.0779	1
vaiano	POVT	novelobject	test2	2022-06-05	UWNeo2_POVT_20220605_2_test	1	alone	first	POVT_S4	n	NA	NA	1	0	1	1	0	0	0	0	0	1	7.234	0	2.901	0	0	2022	1.11	28.0779	1
vaiano	POVT	novelobject	test2	2022-06-12	UWNeo2_POVT_20220612_3_test	1	alone	first	POVT_S5	n	NA	NA	1	1	0	0	0	0	0	0	1	1	9.067	0	3.267	1	0	2022	1.11	28.0779	1
vaiano	POVT	novelobject	test2	2022-06-13	UWNeo2_POVT_20220613_4_test	1	alone	first	POVT_S6	n	NA	NA	1	0	0	1	0	0	0	0	0	1	1.934	0	0.267	0	0	2022	1.11	28.0779	1
villetto	PSVHP	novelobject	test1	2024-03-04	UWNeo_PSVHP_20240304_1_test	6	group	second	PSVHP_af	y	f	PSVHP_ten	0	0	0	0	0	0	0	0	0	0	10.1	0	0	0	0	2024	0.73	12.8482	1
villetto	PSVHP	novelobject	test1	2024-03-04	UWNeo_PSVHP_20240304_1_test	6	group	first	PSVHP_am	y	m	PSVHP_ten	0	1	0	0	0	1	0	0	0	0	5.3	0	0	0	0	2024	0.73	12.8482	1
villore	SGVCA	novelobject	test1	2023-03-03	UWNeo_SGVCA_20230303_4_test	1	alone	first	SGVCA_S1	n	NA	NA	0	0	0	0	0	0	0	0	1	0	37.467	0	2.967	0	0	2023	1.789	12.7662	1
villore	SGVCA	novelobject	test1	2023-02-09	UWNeo_SGVCA_20230209_1_test	1	alone	first	SGVCA_af	y	f	SCVCA_two	0	0	0	0	0	0	0	0	0	0	15.067	0	0	0	0	2023	1.789	12.7662	1
villore	SGVCA	novelobject	test1	2023-02-18	UWNeo_SGVCA_20230218_2_test	2	group	first	SGVCA_af	y	f	SCVCA_two	0	0	0	0	0	0	0	0	0	0	13.167	0	0	0	0	2023	1.789	12.7662	2
villore	SGVCA	novelobject	test1	2023-03-03	UWNeo_SGVCA_20230303_3_test	2	group	first	SGVCA_af	y	f	SCVCA_two	0	0	0	0	0	0	0	0	0	0	9.034	0	0	0	0	2023	1.789	12.7662	3
villore	SGVCA	novelobject	test2	NA	UWNeo2_SGVCA_20230311 _1_test	2	group	first	SGVCA_af	y	f	SCVCA_two	0	0	0	0	0	0	0	0	0	0	18.433	0	0	0	0	2023	1.789	12.7662	1
villore	SGVCA	novelobject	test2	NA	UWNeo2_SGVCA_20230323 _2_test	2	group	first	SGVCA_af	y	f	SCVCA_two	0	0	0	0	0	0	0	0	0	0	18.334	0	0	0	0	2023	1.789	12.7662	2
villore	SGVCA	novelobject	test1	2023-02-18	UWNeo_SGVCA_20230218_2_test	2	group	second	SGVCA_am	y	m	SCVCA_two	0	0	0	0	0	0	0	0	0	0	19.133	0	2.367	0	0	2023	1.789	12.7662	1
villore	SGVCA	novelobject	test1	2023-03-03	UWNeo_SGVCA_20230303_3_test	2	group	second	SGVCA_am	y	m	SCVCA_two	0	0	0	0	0	0	0	0	0	0	8.267	0	0.433	0	0	2023	1.789	12.7662	2
villore	SGVCA	novelobject	test2	NA	UWNeo2_SGVCA_20230311 _1_test	2	group	second	SGVCA_am	y	m	SCVCA_two	0	0	0	0	0	0	0	0	0	0	18.734	0	0	0	0	2023	1.789	12.7662	1
villore	SGVCA	novelobject	test2	NA	UWNeo2_SGVCA_20230323 _2_test	2	group	second	SGVCA_am	y	m	SCVCA_two	0	0	0	0	0	0	0	0	0	0	15.167	0	0	0	0	2023	1.789	12.7662	2

## Sheet: xdataInd_rec_as
year	area	site_code	cond	date	video	subjects_total	alone_group	subject_order_appearance	subject_ID	pack_ID	event	hfp	Insecure_posture	Flee	Startle	Change_direction	Wince	Stillness	Fear_as	Slow_walk
2022	antinori	COAB	human	2022-05-31	UWSpeaker_COAB_20220531_2_HumansA	1	alone	first	COAE_am	COAE_A	2	30.3578	0	0	0	0	0	0	0	0
2022	antinori	COAB	human	2022-06-03	UWSpeaker_COAB_20220603_4_HumansA	1	alone	first	COAE_am	COAE_A	4	30.3578	0	0	0	0	0	1	1	0
2022	calvana	POCBO	human	2022-05-30	UWSpeaker_POCBO_20220530_3_HumansA	1	alone	first	POCC_S27	NA	1	26.6704	1	0	0	1	0	1	1	0
2022	calvana	POCBO	bird	2022-06-23	UWSpeaker_POCBO_20220623_1_BirdsB	3	group	first	POCC_S31	NA	1	26.6704	0	0	0	0	0	1	1	0
2022	calvana	POCBO	bird	2022-06-23	UWSpeaker_POCBO_20220623_1_BirdsB	3	group	second	POCC_S32	NA	1	26.6704	0	0	0	0	0	0	0	0
2022	calvana	POCBO	bird	2022-06-23	UWSpeaker_POCBO_20220623_1_BirdsB	3	group	third	POCC_S33	NA	1	26.6704	1	0	1	1	0	0	1	0
2024	campiglioni	DICH	human	2024-04-28	UWSpeaker_DICH_20240428_3_HumanB	3	group	second	DICW_am	DICW_eight	1	19.1987	0	0	0	0	0	1	1	0
2024	campiglioni	DICH	bird	2024-05-18	UWSpeaker_DICH_20240518_1_BirdsB	2	group	first	DICW_am	DICW_eight	1	19.1987	0	0	0	0	0	1	1	0
2024	campiglioni	DICH	bird	2024-05-23	UWSpeaker_DICH_20240523_3_BirdsB	3	group	first	DICW_af	DICW_eight	1	19.1987	1	0	0	0	0	1	1	0
2024	campiglioni	DICH	bird	2024-05-23	UWSpeaker_DICH_20240523_3_BirdsB	3	group	second	DICW_am	DICW_eight	2	19.1987	0	0	0	0	0	0	0	0
2024	campiglioni	DICH	bird	2024-05-23	UWSpeaker_DICH_20240523_4_BirdsB	2	group	first	DICW_am	DICW_eight	3	19.1987	0	0	0	0	0	0	0	0
2024	campiglioni	DICH	bird	2024-05-25	UWSpeaker_DICH_20240525_7_BirdsB	1	alone	first	DICW_am	DICW_eight	4	19.1987	0	0	0	0	0	0	0	0
2024	campiglioni	DICH	bird	2024-05-26	UWSpeaker_DICH_20240526_8_BirdsB	2	group	first	DICW_af	DICW_eight	2	19.1987	0	0	0	0	0	0	0	0
2024	campiglioni	DICH	bird	2024-05-26	UWSpeaker_DICH_20240526_8_BirdsB	2	group	second	DICW_am	DICW_eight	5	19.1987	0	0	0	0	0	0	0	0
2024	campiglioni	DICH	human	2024-06-14	UWSpeaker_DICH_20240614_2_HumansA	1	alone	first	DICW_af	DICW_eight	1	19.1987	1	1	1	1	0	0	1	0
2024	carbonaia	ARCR	human	2024-09-05	UWSpeaker_ARCR_20240905_2_HumansA	3	group	first	ARCR_am	ARCR_four	NA	43.7611	0	0	0	1	0	0	1	0
2023	casale	SGCS	human	2023-07-19	UWSpeaker_SGCS_20230719_1_HumansA	1	alone	first	SGCB_afA	SGCB_two	1	13.196	0	1	1	1	0	0	1	0
2022	castelvecchio	VECB	bird	2022-06-15	UWSpeaker_VECB_20220615_1_BirdsA	1	alone	first	VEC_S2	NA	1	19.2008	0	1	0	1	1	0	1	0
2022	castelvecchio	VECB	bird	2022-06-17	UWSpeaker_VECB_20220617_4_BirdsA	1	alone	first	VEC_S3	NA	1	19.2008	0	1	0	0	1	1	1	0
2023	citerna	BMCI	bird	2023-06-15	UWSpeaker_BMCI_20230615_1_BirdsB	1	alone	first	BMCM_af	BMCM_nine	1	19.365	0	0	0	0	0	0	0	0
2023	citerna	BMCI	bird	2023-08-15	UWSpeaker_BMCI_20230815_1_BirdsA	2	group	first	BMCM_af	BMCM_nine	1	19.365	0	0	0	0	0	0	0	0
2024	collamaesta	MCMH	human	2024-05-14	UWSpeaker_MCMH_20240514_1_HumanB	2	group	first	MCML_S2	MCML1_two	1	10.7839	1	0	0	0	0	0	1	0
2024	collamaesta	MCMH	human	2024-05-14	UWSpeaker_MCMH_20240514_1_HumanB	2	group	second	MCML_S3	MCML1_two	1	10.7839	0	0	0	0	0	1	1	0
2023	collinaccia	FCI	bird	2023-05-05	UWSpeaker_FCI_20230505_1_BirdsA	2	group	first	FCC_am	FCC_four	1	17.7842	0	0	0	0	0	0	0	0
2023	collinaccia	FCI	bird	2023-05-05	UWSpeaker_FCI_20230505_1_BirdsA	2	group	second	FCC_af	FCC_four	1	17.7842	0	0	0	0	0	1	1	0
2023	collinaccia	FCI	bird	2023-05-08	UWSpeaker_FCI_20230508_2_BirdsA	1	alone	first	FCC_af	FCC_four	2	17.7842	1	0	0	0	1	1	1	0
2023	collinaccia	FCI	bird	2023-05-11	UWSpeaker_FCI_20230511_3_BirdsA	2	group	first	FCC_am	FCC_four	2	17.7842	0	0	0	0	0	0	0	0
2023	collinaccia	FCI	bird	2023-05-11	UWSpeaker_FCI_20230511_3_BirdsA	2	group	second	FCC_af	FCC_four	3	17.7842	0	0	0	0	0	0	0	0
2023	collinaccia	FCI	bird	2023-05-11	UWSpeaker_FCI_20230511_4_BirdsA	2	group	first	FCC_af	FCC_four	4	17.7842	0	0	0	0	0	0	0	0
2023	collinaccia	FCI	bird	2023-05-11	UWSpeaker_FCI_20230511_4_BirdsA	2	group	second	FCC_am	FCC_four	3	17.7842	0	0	0	0	0	0	0	0
2023	collinaccia	FCI	human	2023-06-02	UWSpeaker_FCI_20230602_1_HumansB	2	group	first	FCC_S2	FCC_four	1	17.7842	0	0	0	1	0	1	1	0
2023	collinaccia	FCI	human	2023-06-02	UWSpeaker_FCI_20230602_1_HumansB	2	group	second	FCC_am	FCC_four	1	17.7842	0	0	0	1	0	1	1	0
2023	collinaccia	FCI	human	2023-06-06	UWSpeaker_FCI_20230606_2_HumansB	1	alone	first	FCC_af	FCC_four	1	17.7842	0	0	0	0	0	1	1	0
2023	collinaccia	FCI	human	2023-06-07	UWSpeaker_FCI_20230607_3_HumansB	1	alone	first	FCC_S2	FCC_four	2	17.7842	1	0	0	0	0	0	1	0
2023	collinaccia	FCI	human	2023-06-09	UWSpeaker_FCI_20230609_5_HumansB	1	alone	first	FCC_am	FCC_four	2	17.7842	0	0	0	0	0	0	0	0
2023	collinaccia	FCI	bird	2023-06-30	UWSpeaker_FCI_20230630_1_BirdsB	2	group	first	FCC_am	FCC_four	1	17.7842	0	0	0	0	0	0	0	0
2023	collinaccia	FCI	bird	2023-06-30	UWSpeaker_FCI_20230630_1_BirdsB	2	group	second	FCC_af	FCC_four	1	17.7842	0	0	0	0	0	1	1	0
2023	collinaccia	FCI	bird	2023-07-03	UWSpeaker_FCI_20230703_4_BirdsB	2	group	first	FCC_am	FCC_four	2	17.7842	0	0	0	0	0	0	0	0
2023	collinaccia	FCI	bird	2023-07-03	UWSpeaker_FCI_20230703_4_BirdsB	2	group	second	FCC_af	FCC_four	2	17.7842	0	0	0	0	0	0	0	0
2023	collinaccia	FCI	bird	2023-07-04	UWSpeaker_FCI_20230704_6_BirdsB	1	alone	first	FCC_S6	NA	1	17.7842	1	0	0	0	0	0	1	0
2023	collinaccia	FCI	bird	2023-07-05	UWSpeaker_FCI_20230705_7_BirdsB	1	alone	first	FCC_S2	FCC_four	1	17.7842	0	0	0	0	0	0	0	0
2023	collinaccia	FCI	bird	2023-07-06	UWSpeaker_FCI_20230706_8_BirdsB	2	group	second	FCC_am	FCC_four	3	17.7842	0	0	0	0	0	0	0	0
2023	collinaccia	FCI	human	2023-07-30	UWSpeaker_FCI_20230730_5_HumansA	2	group	second	FCC_am	FCC_four	2	17.7842	0	0	0	1	0	0	1	0
2023	collinaccia	FCI	human	2023-08-03	UWSpeaker_FCI_20230803_6_HumansA	2	group	first	FCC_af	FCC_four	3	17.7842	0	0	0	0	0	0	0	0
2023	collinaccia	FCI	human	2023-08-03	UWSpeaker_FCI_20230803_6_HumansA	2	group	second	FCC_am	FCC_four	3	17.7842	0	0	0	0	0	0	0	0
2023	collinaccia	FCI	human	2023-08-07	UWSpeaker_FCI_20230807_10_HumansA	2	group	first	FCC_af	FCC_four	4	17.7842	0	0	0	0	0	0	0	0
2023	collinaccia	FCI	human	2023-08-07	UWSpeaker_FCI_20230807_10_HumansA	2	group	second	FCC_am	FCC_four	4	17.7842	0	0	0	0	0	1	1	0
2024	crocemori	DICML	bird	2024-04-28	UWSpeaker_DICML_20240428_2_BirdsB	3	group	first	DICMH_am	DICMH_six	1	14.3602	0	0	0	0	0	0	0	0
2024	crocemori	DICML	bird	2024-04-30	UWSpeaker_DICML_20240430_3_BirdsB	1	alone	first	DICMH_am	DICMH_six	2	14.3602	1	0	1	0	0	0	1	0
2023	fontefredda	FFC	bird	2023-04-21	UWSpeaker_FFC_20230421_2_BirdsB	2	group	first	FFB_ax	FFB_eight	1	19.7921	1	1	1	1	0	1	1	0
2023	fresciano	BMFL	bird	2023-04-28	UWSpeaker_BMFL_20230428_4_BirdsA	1	alone	first	BMF_af	BMF_four	NA	24.313	1	0	0	0	0	1	1	0
2022	germinaia	PIGBO	bird	2022-05-28	UWSpeaker_PIGBO_20220528_1_BirdsA	1	alone	first	PIGB_AF	PIGB_five	1	30.1939	0	0	0	0	0	0	0	0
2022	germinaia	PIGBO	bird	2022-05-29	UWSpeaker_PIGBO_20220529_2_BirdsA	3	group	first	PIGB_AM	PIGB_five	1	30.1939	0	0	0	0	0	0	0	0
2022	germinaia	PIGBO	bird	2022-05-30	UWSpeaker_PIGBO_20220530_3_BirdsA	1	alone	first	PIGB_AM	PIGB_five	2	30.1939	0	0	0	0	0	1	1	1
2022	germinaia	PIGBO	human	2022-06-22	UWSpeaker_PIGBO_20220622_2_HumansA	1	alone	first	PIGB_AM	PIGB_five	1	30.1939	0	1	0	0	0	1	1	0
2022	germinaia	PIGBO	human	2022-07-04	UWSpeaker_PIGBO_20220704_3_HumansA	1	alone	first	PIGB_AF	PIGB_five	1	30.1939	0	1	1	0	0	0	1	0
2023	lamartina	FME	bird	2023-05-26	UWSpeaker_FME_20230526_3_BirdsB	2	group	first	FMA_afN	FMA_nine	1	20.4365	0	0	0	0	0	0	0	0
2023	lamartina	FME	bird	2023-05-26	UWSpeaker_FME_20230526_3_BirdsB	2	group	second	FMA_amN	FMA_nine	1	20.4365	0	0	0	0	0	0	0	0
2023	lamartina	FME	bird	2023-05-30	UWSpeaker_FME_20230530_4_BirdsB	6	group	first	FMA_afN	FMA_nine	2	20.4365	0	0	0	0	0	0	0	0
2023	lamartina	FME	bird	2023-05-30	UWSpeaker_FME_20230530_4_BirdsB	6	group	second	FMA_amN	FMA_nine	2	20.4365	0	0	0	0	0	0	0	0
2023	lamartina	FME	human	2023-06-28	UWSpeaker_FME_20230628_1_HumansB	1	alone	first	FMA_S1	NA	1	20.4365	1	0	0	1	0	0	1	0
2023	lamartina	FME	human	2023-06-30	UWSpeaker_FME_20230630_2_HumansB	1	alone	first	FMA_S2	NA	1	20.4365	0	1	0	1	0	1	1	0
2023	lamartina	FME	bird	2023-07-31	UWSpeaker_FME_20230731_1_BirdsA	4	group	first	FMA_afN	FMA_nine	1	20.4365	0	0	0	0	0	1	1	0
2024	lastra	LHT	bird	2024-04-25	UWSpeaker_LHT_20240425_3_BirdsB	2	group	first	LSC_am	LSC_two	1	40.3984	0	0	0	0	0	0	0	0
2024	lastra	LHT	bird	2024-04-25	UWSpeaker_LHT_20240425_3_BirdsB	2	group	second	LSC_af	LSC_two	1	40.3984	0	0	0	0	0	0	0	0
2024	lastra	LHT	bird	2024-04-25	UWSpeaker_LHT_20240425_4_BirdsB	2	group	first	LSC_af	LSC_two	2	40.3984	0	0	0	0	0	0	0	0
2024	lastra	LHT	bird	2024-04-25	UWSpeaker_LHT_20240425_4_BirdsB	2	group	second	LSC_am	LSC_two	2	40.3984	0	0	0	0	0	0	0	0
2024	lastra	LHT	human	2024-06-08	UWSpeaker_LHT_20240608_1_HumanB	2	group	first	LSC_af	LSC_two	1	40.3984	0	0	0	0	0	1	1	0
2024	lastra	LHT	human	2024-06-08	UWSpeaker_LHT_20240608_1_HumanB	2	group	second	LSC_am	LSC_two	1	40.3984	0	0	0	0	0	1	1	0
2024	lastra	LHT	bird	2024-07-01	UWSpeaker_LHT_20240701_2_BirdsA	2	group	first	LSC_af	LSC_two	1	40.3984	0	0	0	0	0	0	0	0
2024	lastra	LHT	bird	2024-07-01	UWSpeaker_LHT_20240701_2_BirdsA	2	group	second	LSC_am	LSC_two	1	40.3984	0	0	0	0	0	1	1	0
2024	lastra	LHT	human	2024-08-06	UWSpeaker_LHT_20240806_2_HumanA	2	group	first	LSC_af	LSC_two	1	40.3984	0	0	0	0	0	0	0	0
2024	lastra	LHT	human	2024-08-06	UWSpeaker_LHT_20240806_2_HumanA	2	group	second	LSC_am	LSC_two	1	40.3984	0	0	0	1	0	0	1	0
2023	massicaia	SGMA	bird	2023-05-11	UWSpeaker_SGMA_20230511_7_BirdsB	2	group	second	SGMS_af	SGMS_three	1	20.5259	0	0	0	0	0	0	0	0
2023	massicaia	SGMA	bird	2023-07-01	UWSpeaker_SGMA_20230701_3_BirdsA	1	alone	first	SGMS_s1	NA	1	20.5259	1	0	0	0	0	1	1	0
2022	migliana	POM2	human	2022-05-31	UWSpeaker_POM2_20220531_1_HumansA	1	alone	first	POM_S4	NA	1	23.8991	0	1	1	1	0	0	1	0
2022	migliana	POM2	human	2022-06-05	UWSpeaker_POM2_20220605_2_HumansA	1	alone	first	POM1_A2	POM1_PackB	1	23.8991	0	0	0	0	0	1	1	0
2022	migliana	POM2	bird	2022-06-23	UWSpeaker_POM2_20220623_1_BirdsA	1	alone	first	POM1_A1	POM1_PackB	1	23.8991	1	1	1	1	0	0	1	0
2022	migliana	POM2	bird	2022-06-24	UWSpeaker_POM2_20220624_2_BirdsA	1	alone	first	POM1_A2	POM1_PackB	1	23.8991	0	0	0	0	0	0	0	0
2022	migliana	POM2	bird	2022-07-05	UWSpeaker_POM2_20220705_3_BirdsA	1	alone	first	POM1_A2	POM1_PackB	2	23.8991	1	0	0	0	0	1	1	0
2022	migliana	POM2	human	2022-07-31	UWSpeaker_POM2_20220731_2_HumansB	2	group	first	POM1_A2	POM1_PackB	1	23.8991	0	1	0	0	0	0	1	0
2022	migliana	POM2	human	2022-07-31	UWSpeaker_POM2_20220731_2_HumansB	2	group	second	POM1_A1	POM1_PackB	1	23.8991	1	1	1	0	0	0	1	0
2022	migliana	POM2	bird	2022-08-17	UWSpeaker_POM2_20220817_1_BirdsB	1	alone	first	POM1_A2	POM1_PackB	1	23.8991	0	0	0	0	0	1	1	0
2022	migliana	POM2	bird	2022-08-18	UWSpeaker_POM2_20220818_2_BirdsB	1	alone	first	POM1_A1	POM1_PackB	1	23.8991	0	1	1	0	0	0	1	0
2022	migliana	POM2	bird	2022-08-20	UWSpeaker_POM2_20220820_3_BirdsB	1	alone	first	POM1_A2	POM1_PackB	2	23.8991	0	0	0	0	0	0	0	0
2022	montemuro	CEML	bird	2022-05-28	UWSpeaker_CEML_20220528_1_BirdsA	1	alone	first	CEMP_S18	NA	1	28.0065	0	0	0	0	0	0	0	0
2022	montemuro	CEML	human	2022-06-26	UWSpeaker_CEML_20220626_1_HumansA	1	alone	first	CEMP_S19	NA	1	28.0065	0	0	0	1	0	0	1	0
2022	montemuro	CEML	human	2022-07-04	UWSpeaker_CEML_20220704_3_HumansA	1	alone	first	CEMP_S20	NA	1	28.0065	0	0	0	1	0	1	1	0
2023	monterotondo	FMS	human	2023-04-20	UWSpeaker_FMS_20230420_1_HumansA	4	group	first	FMCs_af	FMC_six	1	21.8205	0	1	1	0	0	1	1	0
2023	monterotondo	FMS	human	2023-04-20	UWSpeaker_FMS_20230420_1_HumansA	4	group	third	FMCs_am	FMC_six	1	21.8205	0	1	1	0	0	0	1	0
2023	monterotondo	FMS	human	2023-04-20	UWSpeaker_FMS_20230420_2_HumansA	1	alone	first	FMCcodino	FMC_six	1	21.8205	0	1	0	0	0	1	1	0
2023	monterotondo	FMS	human	2023-06-30	UWSpeaker_FMS_20230630_1_HumansB	1	alone	first	FMCs_af	FMC_six	1	21.8205	0	0	0	0	0	1	1	0
2023	monterotondo	FMS	bird	2023-08-06	UWSpeaker_FMS_20230806_3_BirdsA	1	alone	first	FMCs_af	FMC_six	1	21.8205	1	0	0	1	0	0	1	1
2024	montesenario	VAMH	bird	2024-04-21	UWSpeaker_VAMH_20240421_1_BirdsA	2	group	first	VAMC_af1	VAMC_five	1	25.829	0	0	0	0	0	0	0	0
2024	montesenario	VAMH	bird	2024-04-21	UWSpeaker_VAMH_20240421_1_BirdsA	2	group	second	VAMC_am1	VAMC_five	1	25.829	0	0	0	0	0	0	0	0
2024	montesenario	VAMH	bird	2024-04-27	UWSpeaker_VAMH_20240427_2_BirdsA	2	group	first	VAMC_am1	VAMC_five	2	25.829	1	0	0	0	0	0	1	0
2024	montesenario	VAMH	bird	2024-04-27	UWSpeaker_VAMH_20240427_2_BirdsA	2	group	second	VAMC_af1	VAMC_five	2	25.829	0	0	0	0	0	1	1	0
2024	montesenario	VAMH	human	2024-06-11	UWSpeaker_VAMH_20240611_2_HumanA	1	alone	first	VAMC_am1	VAMC_five	1	25.829	1	0	0	0	0	1	1	0
2024	montesenario	VAMH	bird	2024-07-18	UWSpeaker_VAMH_20240718_7_BirdsB	1	alone	first	VAMC_af1	VAMC_five	3	25.829	0	0	0	0	0	0	0	0
2024	montesenario	VAMH	bird	2024-07-18	UWSpeaker_VAMH_20240718_8_BirdsB	1	alone	first	VAMC_af1	VAMC_five	4	25.829	0	0	0	0	0	0	0	0
2024	passoeremo	MPEH	human	2024-05-11	UWSpeaker_MPEH_20240511_1_HumanA	2	group	first	MPEG_af	MPEG_two	1	9.55274	0	1	1	0	0	0	1	0
2024	passoeremo	MPEH	human	2024-05-11	UWSpeaker_MPEH_20240511_1_HumanA	2	group	second	MPEG_am	MPEG_two	1	9.55274	0	1	0	1	0	0	1	0
2023	poggiotortore	FPTC	human	2023-04-24	UWSpeaker_FPTC_20230424_2_HumansA	4	group	second	FPT2_af	FPT2_six	1	32.2257	0	0	0	0	0	0	0	0
2023	poggiotortore	FPTC	human	2023-04-24	UWSpeaker_FPTC_20230424_3_HumansA	2	group	first	FPT2_af	FPT2_six	2	32.2257	0	0	0	1	0	0	1	0
2023	poggiotortore	FPTC	human	2023-06-16	UWSpeaker_FPTC_20230616_1_HumansB	3	group	third	FPT2_af	FPT2_six	1	32.2257	0	0	0	1	0	1	1	0
2023	poggiotortore	FPTC	human	2023-06-16	UWSpeaker_FPTC_20230616_2_HumansB	2	group	first	FPT2t_af	FPT2_two	1	32.2257	1	1	0	1	0	0	1	0
2023	poggiotortore	FPTC	human	2023-06-16	UWSpeaker_FPTC_20230616_2_HumansB	2	group	second	FPT2t_am	FPT2_two	1	32.2257	1	1	1	1	0	0	1	0
2023	poggiotortore	FPTC	human	2023-06-21	UWSpeaker_FPTC_20230621_4_HumansB	2	group	first	FPT2_af	FPT2_six	2	32.2257	0	0	0	1	0	1	1	0
2024	rata	DIRL	bird	2024-05-30	UWSpeaker_DIRL_20240530_1_BirdsB	2	group	first	DIRH_af	DIRH_six	1	23.7516	0	0	0	0	0	0	0	0
2024	rata	DIRL	bird	2024-05-30	UWSpeaker_DIRL_20240530_1_BirdsB	2	group	second	DIRH_am	DIRH_six	1	23.7516	0	0	0	0	0	0	0	0
2024	rata	DIRL	human	2024-06-27	UWSpeaker_DIRL_20240627_1_HumanB	1	alone	first	DIRH_af	DIRH_six	1	23.7516	1	1	1	0	0	0	1	0
2023	sancresci	BSSCS	bird	2023-07-01	UWSpeaker_BSSCS_20230701_2_BirdsB	2	group	first	BSSCC_S5	BSSCC_PS4	1	23.728	1	0	0	0	0	0	1	0
2023	sancresci	BSSCS	bird	2023-07-01	UWSpeaker_BSSCS_20230701_2_BirdsB	2	group	second	BSSCC_S4	BSSCC_PS4	1	23.728	1	0	0	0	1	1	1	0
2022	sanvito	PISVP	bird	2022-06-12	UWSpeaker_PISVP_20220612_3_BirdsA	1	alone	first	PISVP_AF	PISVC_two	2	33.1741	0	0	0	0	0	1	1	0
2022	sanvito	PISVP	bird	2022-06-15	UWSpeaker_PISVP_20220615_4_BirdsA	1	alone	first	PISVP_AF	PISVC_two	3	33.1741	1	0	0	0	0	0	1	0
2022	sanvito	PISVP	bird	2022-06-15	UWSpeaker_PISVP_20220615_5_BirdsA	1	alone	first	PISVP_AF	PISVC_two	4	33.1741	0	0	0	0	0	0	0	0
2022	sanvito	PISVP	bird	2022-06-16	UWSpeaker_PISVP_20220616_6_BirdsA	1	alone	first	PISVP_AF	PISVC_two	5	33.1741	0	0	0	0	0	0	0	0
2022	sanvito	PISVP	bird	2022-06-17	UWSpeaker_PISVP_20220617_7_BirdsA	1	alone	first	PISVP_AF	PISVC_two	6	33.1741	0	0	0	0	0	0	0	0
2022	sanvito	PISVP	human	2022-07-06	UWSpeaker_PISVP_20220706_1_HumansB	1	alone	first	PISVP_AF	PISVC_two	1	33.1741	0	1	0	0	0	1	1	0
2022	sanvito	PISVP	human	2022-07-13	UWSpeaker_PISVP_20220713_2_HumansB	1	alone	first	PISVP_AF	PISVC_two	2	33.1741	1	0	0	0	0	1	1	0
2022	sanvito	PISVP	human	2022-07-15	UWSpeaker_PISVP_20220715_3_HumansB	1	alone	first	PISVP_AF	PISVC_two	3	33.1741	1	0	0	0	0	0	1	0
2022	sanvito	PISVP	human	2022-07-17	UWSpeaker_PISVP_20220717_4_HumansB	1	alone	first	PISVP_AF	PISVC_two	4	33.1741	0	0	0	0	0	0	0	0
2022	sanvito	PISVP	human	2022-07-18	UWSpeaker_PISVP_20220718_5_HumansB	1	alone	first	PISVP_AF	PISVC_two	5	33.1741	0	0	0	0	0	0	0	0
2022	sanvito	PISVP	bird	2022-08-02	UWSpeaker_PISVP_20220802_1_BirdsB	1	alone	first	PISVP_AF	PISVC_two	1	33.1741	0	0	0	0	0	1	1	0
2022	torraccia	COTP	human	2022-07-05	UWSpeaker_COTP_20220705_1_HumansA	1	alone	first	COTC_am	COTC_seven	1	33.7958	0	0	0	1	0	1	1	0
2023	trebbio	BSCTM	human	2023-04-19	UWSpeaker_BSCTM_20230419_1_HumansB	1	alone	first	BSCTB_am	BSCTB_two	1	27.1973	0	0	0	0	0	1	1	0
2023	trebbio	BSCTM	human	2023-07-02	UWSpeaker_BSCTM_20230702_2_HumansA	1	alone	first	BSCTB_af	BSCTB_two	1	27.1973	0	0	0	0	0	0	0	0
2023	trebbio	BSCTM	bird	2023-07-31	UWSpeaker_BSCTM_20230731_1_BirdsA	2	group	first	BSCTB_af	BSCTB_two	1	27.1973	0	0	0	0	0	0	0	0
2023	villore	SGVCU	bird	2023-04-26	UWSpeaker_SGVCU_20230426_1_BirdsB	2	group	first	SGVCA_am	SCVCA_two	1	12.7662	0	0	0	0	0	1	1	0
2023	villore	SGVCU	bird	2023-04-26	UWSpeaker_SGVCU_20230426_1_BirdsB	2	group	second	SGVCA_af	SCVCA_two	1	12.7662	0	0	0	0	0	0	0	0
2023	villore	SGVCU	bird	2023-04-27	UWSpeaker_SGVCU_20230427_2_BirdsB	2	group	first	SGVCA_am	SCVCA_two	2	12.7662	0	0	0	0	0	0	0	0
2023	villore	SGVCU	bird	2023-04-27	UWSpeaker_SGVCU_20230427_2_BirdsB	2	group	second	SGVCA_af	SCVCA_two	2	12.7662	0	0	0	0	0	1	1	0
2023	villore	SGVCU	bird	2023-06-17	UWSpeaker_SGVCU_20230617_1_BirdsA	1	alone	first	SGVCA_af	SCVCA_two	1	12.7662	0	0	0	0	0	0	0	0
2023	villore	SGVCU	bird	2023-06-22	UWSpeaker_SGVCU_20230622_2_BirdsA	1	alone	first	SGVCA_af	SCVCA_two	2	12.7662	1	1	0	0	0	1	1	0
2023	villore	SGVCU	bird	2023-06-22	UWSpeaker_SGVCU_20230622_3_BirdsA	1	alone	first	SGVCA_af	SCVCA_two	3	12.7662	1	1	0	1	0	1	1	0
2023	villore	SGVCU	human	2023-07-13	UWSpeaker_SGVCU_20230713_2_HumansA	1	alone	first	SGVCU_af	SCVCA_two	1	12.7662	0	0	0	0	0	1	1	0
2023	villore	SGVCU	human	2023-07-19	UWSpeaker_SGVCU_20230719_3_HumansA	1	alone	first	SGVCU_af	SCVCA_two	2	12.7662	0	0	0	0	0	1	1	0
2023	villore	SGVCU	human	2023-07-19	UWSpeaker_SGVCU_20230719_4_HumansA	1	alone	first	SGVCU_af	SCVCA_two	3	12.7662	0	0	0	0	0	1	1	0
2023	villore	SGVCU	human	2023-07-23	UWSpeaker_SGVCU_20230723_5_HumansA	1	alone	first	SGVCU_af	SCVCA_two	4	12.7662	0	0	0	0	0	0	0	0

## Sheet: xdataObjVoi
Fear	test	hfp	alone_group	hum.passage_rate	event	subject_ID	site_code
0	novelobject	37.3104	group	0.77	1	ARCLU_am	ARCLU
1	novelobject	37.3104	alone	0.77	2	ARCLU_am	ARCLU
0	novelobject	37.3104	group	0.77	3	ARCLU_am	ARCLU
0	novelobject	19.4052	group	1.08	1	BMCM_am	BMCM
0	novelobject	19.4052	group	1.08	1	BMCMblind	BMCM
0	novelobject	19.4052	alone	1.08	2	BMCMblind	BMCM
0	novelobject	24.313	alone	0.79	1	BMF_S1	BMF
1	novelobject	24.313	group	0.79	2	BMF_S1	BMF
1	novelobject	24.313	group	0.79	1	BMF_S3	BMF
0	novelobject	24.313	group	0.79	1	BMF_af	BMF
1	novelobject	24.313	group	0.79	1	BMF_am	BMF
0	novelobject	22.7239	alone	3.031	1	BSCPB_S1	BSCPB
1	novelobject	22.7239	alone	3.031	2	BSCPB_S1	BSCPB
0	novelobject	22.7239	alone	3.031	3	BSCPB_S1	BSCPB
0	novelobject	22.7239	alone	3.031	1	BSCPB_S2	BSCPB
0	novelobject	22.7239	alone	3.031	2	BSCPB_S2	BSCPB
0	novelobject	22.7239	group	3.031	1	BSCPB_af	BSCPB
0	novelobject	22.7239	alone	3.031	2	BSCPB_af	BSCPB
0	novelobject	22.7239	alone	3.031	3	BSCPB_af	BSCPB
0	novelobject	22.7239	group	3.031	4	BSCPB_af	BSCPB
0	novelobject	22.7239	group	3.031	5	BSCPB_af	BSCPB
0	novelobject	22.7239	group	3.031	6	BSCPB_af	BSCPB
0	novelobject	22.7239	group	3.031	7	BSCPB_af	BSCPB
0	novelobject	22.7239	group	3.031	1	BSCPB_am	BSCPB
0	novelobject	22.7239	alone	3.031	2	BSCPB_am	BSCPB
0	novelobject	22.7239	group	3.031	3	BSCPB_am	BSCPB
0	novelobject	22.7239	group	3.031	4	BSCPB_am	BSCPB
0	novelobject	22.7239	group	3.031	5	BSCPB_am	BSCPB
0	novelobject	22.7239	group	3.031	6	BSCPB_am	BSCPB
0	novelobject	27.1973	group	3.21	1	BSCTB_af	BSCTB
1	novelobject	27.1973	group	3.21	2	BSCTB_af	BSCTB
0	novelobject	27.1973	group	3.21	3	BSCTB_af	BSCTB
0	novelobject	27.1973	group	3.21	4	BSCTB_af	BSCTB
0	novelobject	27.1973	group	3.21	1	BSCTB_am	BSCTB
0	novelobject	27.1973	group	3.21	2	BSCTB_am	BSCTB
0	novelobject	27.1973	alone	3.21	3	BSCTB_am	BSCTB
0	novelobject	27.1973	group	3.21	4	BSCTB_am	BSCTB
0	novelobject	27.1973	group	3.21	5	BSCTB_am	BSCTB
0	novelobject	23.728	alone	1.25	1	BSSCC_S1	BSSCC
0	novelobject	23.728	alone	1.25	2	BSSCC_S1	BSSCC
0	novelobject	23.728	alone	1.25	3	BSSCC_S1	BSSCC
0	novelobject	23.728	alone	1.25	4	BSSCC_S1	BSSCC
1	novelobject	23.728	alone	1.25	5	BSSCC_S1	BSSCC
0	novelobject	23.728	alone	1.25	6	BSSCC_S1	BSSCC
0	novelobject	23.728	alone	1.25	7	BSSCC_S1	BSSCC
0	novelobject	23.728	group	1.25	8	BSSCC_S1	BSSCC
0	novelobject	23.728	alone	1.25	9	BSSCC_S1	BSSCC
0	novelobject	23.728	alone	1.25	10	BSSCC_S1	BSSCC
0	novelobject	23.728	alone	1.25	11	BSSCC_S1	BSSCC
0	novelobject	23.728	group	1.25	12	BSSCC_S1	BSSCC
0	novelobject	23.728	alone	1.25	1	BSSCC_S3	BSSCC
1	novelobject	23.728	alone	1.25	2	BSSCC_S3	BSSCC
0	novelobject	23.728	alone	1.25	3	BSSCC_S3	BSSCC
0	novelobject	23.728	group	1.25	1	BSSCC_af	BSSCC
0	novelobject	23.728	group	1.25	2	BSSCC_af	BSSCC
0	novelobject	23.728	alone	1.25	1	BSSCC_am	BSSCC
0	novelobject	23.728	alone	1.25	2	BSSCC_am	BSSCC
1	novelobject	23.728	alone	1.25	3	BSSCC_am	BSSCC
0	novelobject	23.728	group	1.25	4	BSSCC_am	BSSCC
0	novelobject	23.728	group	1.25	5	BSSCC_am	BSSCC
1	novelobject	19.8621	group	0.25	1	CNT_AF1	CNT16
1	novelobject	19.8621	group	0.25	2	CNT_AF1	CNT16
0	novelobject	19.8621	group	0.25	3	CNT_AF1	CNT16
0	novelobject	19.8621	group	0.25	4	CNT_AF1	CNT16
0	novelobject	19.8621	group	0.25	5	CNT_AF1	CNT16
0	novelobject	19.8621	group	0.25	6	CNT_AF1	CNT16
0	novelobject	19.8621	group	0.25	7	CNT_AF1	CNT16
1	novelobject	19.8621	group	0.25	1	CNT_AF2	CNT16
1	novelobject	19.8621	group	0.25	1	CNT_AM1	CNT16
1	novelobject	19.8621	group	0.25	2	CNT_AM1	CNT16
0	novelobject	19.8621	group	0.25	3	CNT_AM1	CNT16
0	novelobject	19.8621	group	0.25	4	CNT_AM1	CNT16
0	novelobject	19.8621	group	0.25	5	CNT_AM1	CNT16
0	novelobject	19.8621	group	0.25	6	CNT_AM1	CNT16
0	novelobject	19.8621	alone	0.25	7	CNT_AM1	CNT16
0	novelobject	19.8621	group	0.25	8	CNT_AM1	CNT16
1	novelobject	19.8621	group	0.25	1	CNT_AM2	CNT16
0	novelobject	19.8621	group	0.25	1	CNT_S1	CNT16
0	novelobject	19.8621	group	0.25	2	CNT_S1	CNT16
0	novelobject	19.8621	group	0.25	3	CNT_S1	CNT16
0	novelobject	19.8621	alone	0.25	4	CNT_S1	CNT16
0	novelobject	19.8621	alone	0.25	5	CNT_S1	CNT16
0	novelobject	19.8621	group	0.25	6	CNT_S1	CNT16
0	novelobject	19.8621	alone	0.25	7	CNT_S1	CNT16
0	novelobject	19.8621	alone	0.25	8	CNT_S1	CNT16
1	novelobject	19.8621	group	0.25	1	CNT_S2	CNT16
0	novelobject	33.7958	group	0.86	1	COTC_af	COTC
0	novelobject	33.7958	alone	0.86	2	COTC_af	COTC
0	novelobject	33.7958	group	0.86	3	COTC_af	COTC
0	novelobject	33.7958	group	0.86	1	COTC_am	COTC
0	novelobject	33.7958	group	0.86	2	COTC_am	COTC
1	novelobject	29.8175	group	2.04	1	COTT2_S1	COTT
0	novelobject	29.8175	group	2.04	2	COTT2_S1	COTT
0	novelobject	29.8175	group	2.04	1	COTT2_S2	COTT
0	novelobject	29.8175	group	2.04	2	COTT2_S2	COTT
0	novelobject	29.8175	group	2.04	1	COTT2_af	COTT
0	novelobject	29.8175	group	2.04	2	COTT2_af	COTT
0	novelobject	29.8175	group	2.04	1	COTT2_am	COTT
0	novelobject	29.8175	group	2.04	2	COTT2_am	COTT
1	novelobject	29.8175	group	2.04	1	COTT_S2	COTT
0	novelobject	29.8175	group	2.04	2	COTT_S2	COTT
0	novelobject	29.8175	group	2.04	3	COTT_S2	COTT
0	novelobject	29.8175	group	2.04	1	COTT_af1	COTT
0	novelobject	29.8175	group	2.04	2	COTT_af1	COTT
0	novelobject	29.8175	group	2.04	3	COTT_af1	COTT
0	novelobject	29.8175	group	2.04	4	COTT_af1	COTT
0	novelobject	29.8175	group	2.04	1	COTT_am1	COTT
0	novelobject	29.8175	group	2.04	2	COTT_am1	COTT
0	novelobject	29.8175	group	2.04	3	COTT_am1	COTT
0	novelobject	29.8175	group	2.04	4	COTT_am1	COTT
0	novelobject	14.3602	alone	3.46	1	DICMH_S2	DICMH
0	novelobject	14.3602	group	3.46	2	DICMH_S2	DICMH
0	novelobject	14.3602	alone	3.46	1	DICMH_am	DICMH
0	novelobject	19.1987	group	1.48	1	DICW_S3	DICW
0	novelobject	19.1987	group	1.48	2	DICW_S3	DICW
0	novelobject	19.1987	group	1.48	1	DICW_S4	DICW
0	novelobject	19.1987	group	1.48	1	DICW_S5	DICW
0	novelobject	19.1987	group	1.48	1	DICW_af	DICW
0	novelobject	19.1987	group	1.48	2	DICW_af	DICW
0	novelobject	19.1987	group	1.48	3	DICW_af	DICW
0	novelobject	19.1987	group	1.48	4	DICW_af	DICW
0	novelobject	19.1987	group	1.48	1	DICW_am	DICW
0	novelobject	19.1987	group	1.48	2	DICW_am	DICW
0	novelobject	19.1987	group	1.48	3	DICW_am	DICW
0	novelobject	19.1987	group	1.48	4	DICW_am	DICW
0	novelobject	19.1987	alone	1.48	1	DICW_uk	DICW
1	novelobject	23.7516	alone	2.89	1	DIRH_S1	DIRH
0	novelobject	23.7516	alone	2.89	2	DIRH_S1	DIRH
0	novelobject	23.7516	alone	2.89	3	DIRH_S1	DIRH
0	novelobject	23.7516	alone	2.89	4	DIRH_S1	DIRH
0	novelobject	23.7516	alone	2.89	5	DIRH_S1	DIRH
0	novelobject	23.7516	alone	2.89	6	DIRH_S1	DIRH
0	novelobject	23.7516	alone	2.89	7	DIRH_S1	DIRH
0	novelobject	23.7516	group	2.89	1	DIRH_S3	DIRH
0	novelobject	23.7516	alone	2.89	2	DIRH_S3	DIRH
0	novelobject	23.7516	alone	2.89	1	DIRH_S5	DIRH
0	novelobject	23.7516	alone	2.89	2	DIRH_S5	DIRH
1	novelobject	23.7516	alone	2.89	3	DIRH_S5	DIRH
0	novelobject	23.7516	alone	2.89	1	DIRH_S7	DIRH
0	novelobject	23.7516	alone	2.89	2	DIRH_S7	DIRH
0	novelobject	23.7516	alone	2.89	1	DIRH_S8	DIRH
0	novelobject	23.7516	alone	2.89	2	DIRH_S8	DIRH
0	novelobject	23.7516	group	2.89	1	DIRH_af	DIRH
0	novelobject	23.7516	group	2.89	2	DIRH_af	DIRH
0	novelobject	23.7516	alone	2.89	3	DIRH_af	DIRH
0	novelobject	23.7516	group	2.89	4	DIRH_af	DIRH
0	novelobject	23.7516	group	2.89	5	DIRH_af	DIRH
0	novelobject	23.7516	group	2.89	6	DIRH_af	DIRH
0	novelobject	23.7516	group	2.89	7	DIRH_af	DIRH
0	novelobject	23.7516	group	2.89	8	DIRH_af	DIRH
0	novelobject	23.7516	group	2.89	1	DIRH_am	DIRH
0	novelobject	23.7516	group	2.89	2	DIRH_am	DIRH
0	novelobject	23.7516	alone	2.89	3	DIRH_am	DIRH
0	novelobject	23.7516	group	2.89	4	DIRH_am	DIRH
0	novelobject	23.7516	group	2.89	5	DIRH_am	DIRH
0	novelobject	23.7516	group	2.89	6	DIRH_am	DIRH
0	novelobject	23.7516	group	2.89	7	DIRH_am	DIRH
1	novelobject	17.7842	alone	1.57	1	FCC_S1	FCC
1	novelobject	17.7842	alone	1.57	1	FCC_S2	FCC
0	novelobject	17.7842	group	1.57	1	FCC_S3	FCC
1	novelobject	17.7842	alone	1.57	1	FCC_S4	FCC
0	novelobject	17.7842	alone	1.57	2	FCC_S4	FCC
0	novelobject	17.7842	group	1.57	1	FCC_am	FCC
0	novelobject	19.7921	group	1.47	1	FFB_ax	FFB
0	novelobject	19.7921	group	1.47	2	FFB_ax	FFB
0	novelobject	19.7921	group	1.47	3	FFB_ax	FFB
0	novelobject	19.7921	group	1.47	4	FFB_ax	FFB
0	novelobject	19.7921	group	1.47	1	FFB_ay	FFB
0	novelobject	19.7921	group	1.47	2	FFB_ay	FFB
0	novelobject	19.7921	group	1.47	3	FFB_ay	FFB
0	novelobject	19.7921	group	1.47	4	FFB_ay	FFB
0	novelobject	19.7921	group	1.47	5	FFB_ay	FFB
0	novelobject	24.8763	group	4.48	1	FISH_af	FISH
0	novelobject	24.8763	group	4.48	1	FISH_am	FISH
0	novelobject	20.4365	group	0.95	1	FMA_am1	FMA
1	novelobject	21.6921	alone	3.46	1	FMC_S2	FMC
0	novelobject	21.6921	group	3.46	1	FMC_af	FMC
0	novelobject	21.6921	group	3.46	2	FMC_af	FMC
0	novelobject	21.6921	group	3.46	3	FMC_af	FMC
0	novelobject	21.6921	group	3.46	1	FMC_am	FMC
0	novelobject	21.6921	group	3.46	2	FMC_am	FMC
1	novelobject	21.6921	group	3.46	1	FMCs_af	FMC
0	novelobject	21.6921	group	3.46	1	FMCs_am	FMC
0	novelobject	32.2257	group	6.34	1	FPT2_af	FPT2
0	novelobject	32.2257	group	6.34	1	FPT2_am	FPT2
0	novelobject	32.2257	group	6.34	1	FPT2codino	FPT2
0	novelobject	32.3364	group	0.48	1	FSB_S1	FSB
0	novelobject	32.3364	group	0.48	2	FSB_S1	FSB
0	novelobject	32.3364	group	0.48	1	FSB_S2	FSB
0	novelobject	32.3364	group	0.48	2	FSB_S2	FSB
0	novelobject	40.3984	group	8.37	1	LSC_af	LSC
0	novelobject	40.3984	group	8.37	1	LSC_am	LSC
0	novelobject	10.7839	group	3.6	1	MCML_af	MCML
0	novelobject	10.7839	group	3.6	1	MCML_am	MCML
0	novelobject	10.7839	alone	3.6	2	MCML_am	MCML
0	novelobject	9.55274	group	3.39	1	MPEG_af	MPEG
0	novelobject	9.55274	group	3.39	2	MPEG_af	MPEG
1	novelobject	9.55274	group	3.39	3	MPEG_af	MPEG
0	novelobject	9.55274	group	3.39	1	MPEG_am	MPEG
1	novelobject	9.55274	group	3.39	2	MPEG_am	MPEG
1	novelobject	9.55274	group	3.39	3	MPEG_am	MPEG
0	novelobject	17.7703	alone	4.25	1	PCBA1_S2	PCBA
0	novelobject	17.7703	group	4.25	2	PCBA1_S2	PCBA
1	novelobject	17.7703	group	4.25	1	PCBA1_S3	PCBA
0	novelobject	17.7703	group	4.25	2	PCBA1_S3	PCBA
0	novelobject	17.7703	group	4.25	1	PCBA1_af	PCBA
0	novelobject	17.7703	group	4.25	2	PCBA1_af	PCBA
1	novelobject	17.7703	group	4.25	1	PCBA1_am	PCBA
0	novelobject	17.7703	group	4.25	2	PCBA1_am	PCBA
0	novelobject	17.7703	group	4.25	1	PCBA_af	PCBA
0	novelobject	17.7703	group	4.25	2	PCBA_af	PCBA
1	novelobject	17.7703	group	4.25	3	PCBA_af	PCBA
0	novelobject	17.7703	group	4.25	4	PCBA_af	PCBA
0	novelobject	17.7703	group	4.25	5	PCBA_af	PCBA
0	novelobject	17.7703	group	4.25	6	PCBA_af	PCBA
0	novelobject	17.7703	group	4.25	1	PCBA_am	PCBA
0	novelobject	17.7703	group	4.25	2	PCBA_am	PCBA
1	novelobject	17.7703	group	4.25	3	PCBA_am	PCBA
0	novelobject	17.7703	group	4.25	4	PCBA_am	PCBA
0	novelobject	17.7703	group	4.25	5	PCBA_am	PCBA
0	novelobject	17.7703	group	4.25	6	PCBA_am	PCBA
0	novelobject	36.2891	group	3.99	1	PIPP_af	PIPP
0	novelobject	36.2891	group	3.99	2	PIPP_af	PIPP
0	novelobject	36.2891	group	3.99	3	PIPP_af	PIPP
0	novelobject	36.2891	group	3.99	4	PIPP_af	PIPP
0	novelobject	36.2891	group	3.99	1	PIPP_am	PIPP
0	novelobject	36.2891	group	3.99	2	PIPP_am	PIPP
0	novelobject	36.2891	group	3.99	3	PIPP_am	PIPP
0	novelobject	36.2891	group	3.99	4	PIPP_am	PIPP
0	novelobject	33.1741	alone	3.24	1	PISVC_AF	PISVC
0	novelobject	24.0471	alone	1.61	1	PNOMO_S2	PNOMO
0	novelobject	24.0471	alone	1.61	2	PNOMO_S2	PNOMO
0	novelobject	24.0471	group	1.61	1	PNOMO_af	PNOMO
0	novelobject	24.0471	group	1.61	2	PNOMO_af	PNOMO
0	novelobject	24.0471	alone	1.61	3	PNOMO_af	PNOMO
0	novelobject	24.0471	alone	1.61	4	PNOMO_af	PNOMO
0	novelobject	24.0471	alone	1.61	5	PNOMO_af	PNOMO
0	novelobject	24.0471	alone	1.61	6	PNOMO_af	PNOMO
0	novelobject	24.0471	group	1.61	1	PNOMO_am	PNOMO
0	novelobject	24.0471	group	1.61	2	PNOMO_am	PNOMO
0	novelobject	24.0471	alone	1.61	3	PNOMO_am	PNOMO
1	novelobject	26.6704	alone	5.59	1	POCC_S6	POCC
0	novelobject	26.6704	alone	5.59	1	POCC_S7	POCC
0	novelobject	26.6704	alone	5.59	1	POCC_S8	POCC
0	novelobject	26.6704	alone	5.59	1	POCC_S9	POCC
0	novelobject	23.8991	group	1.94	1	POM1_A1	POM1
0	novelobject	23.8991	group	1.94	1	POM1_A2	POM1
0	novelobject	23.8991	group	1.94	1	POM1_AF	POM1
1	novelobject	23.8991	group	1.94	2	POM1_AF	POM1
0	novelobject	23.8991	group	1.94	1	POM1_AM	POM1
0	novelobject	23.8991	group	1.94	2	POM1_AM	POM1
0	novelobject	23.8991	alone	1.94	1	POM1_S1	POM1
1	novelobject	28.0779	group	1.11	1	POVT_AF	POVT
1	novelobject	28.0779	group	1.11	1	POVT_AM	POVT
0	novelobject	14.1699	group	4.5	1	PSLL_S2	PSLL
1	novelobject	14.1699	alone	4.5	2	PSLL_S2	PSLL
0	novelobject	14.1699	group	4.5	3	PSLL_S2	PSLL
1	novelobject	14.1699	group	4.5	1	PSLL_af	PSLL
1	novelobject	14.1699	group	4.5	1	PSLL_am	PSLL
0	novelobject	14.1699	group	4.5	2	PSLL_am	PSLL
1	novelobject	13.5203	alone	26.09	1	PSPAS_S1	PSPAS
0	novelobject	12.8482	group	0.73	1	PSVHP_af	PSVHP
1	novelobject	12.8482	group	0.73	1	PSVHP_am	PSVHP
0	novelobject	13.196	alone	0.56	1	SGCB_S1	SGCB
1	novelobject	13.196	group	0.56	1	SGCB_S2	SGCB
1	novelobject	13.196	group	0.56	1	SGCB_S3	SGCB
0	novelobject	13.196	group	0.56	1	SGCB_S4	SGCB
0	novelobject	13.196	group	0.56	2	SGCB_S4	SGCB
0	novelobject	13.196	group	0.56	3	SGCB_S4	SGCB
0	novelobject	13.196	group	0.56	1	SGCB_afA	SGCB
0	novelobject	13.196	alone	0.56	1	SGCB_amA	SGCB
0	novelobject	13.196	group	0.56	2	SGCB_amA	SGCB
0	novelobject	20.5259	group	1.05	1	SGMS_af	SGMS
0	novelobject	20.5259	group	1.05	2	SGMS_af	SGMS
0	novelobject	20.5259	group	1.05	1	SGMS_am	SGMS
0	novelobject	20.5259	group	1.05	2	SGMS_am	SGMS
1	novelobject	20.5259	alone	1.05	1	SGMS_tb	SGMS
1	novelobject	20.5259	alone	1.05	2	SGMS_tb	SGMS
0	novelobject	12.7662	alone	1.789	1	SGVCA_S1	SGVCA
0	novelobject	12.7662	alone	1.789	1	SGVCA_af	SGVCA
0	novelobject	12.7662	group	1.789	2	SGVCA_af	SGVCA
0	novelobject	12.7662	group	1.789	3	SGVCA_af	SGVCA
0	novelobject	12.7662	group	1.789	1	SGVCA_am	SGVCA
0	novelobject	12.7662	group	1.789	2	SGVCA_am	SGVCA
0	novelobject	23.6677	group	2.2	1	SRIM_af	SRIM
0	novelobject	23.6677	group	2.2	2	SRIM_af	SRIM
0	novelobject	23.6677	group	2.2	3	SRIM_af	SRIM
0	novelobject	23.6677	group	2.2	4	SRIM_af	SRIM
0	novelobject	23.6677	group	2.2	5	SRIM_af	SRIM
0	novelobject	23.6677	group	2.2	6	SRIM_af	SRIM
0	novelobject	23.6677	alone	2.2	7	SRIM_af	SRIM
0	novelobject	23.6677	group	2.2	8	SRIM_af	SRIM
0	novelobject	23.6677	group	2.2	9	SRIM_af	SRIM
0	novelobject	23.6677	group	2.2	10	SRIM_af	SRIM
0	novelobject	23.6677	group	2.2	1	SRIM_am	SRIM
0	novelobject	23.6677	group	2.2	2	SRIM_am	SRIM
0	novelobject	23.6677	group	2.2	3	SRIM_am	SRIM
0	novelobject	23.6677	group	2.2	4	SRIM_am	SRIM
0	novelobject	23.6677	group	2.2	5	SRIM_am	SRIM
0	novelobject	23.6677	group	2.2	6	SRIM_am	SRIM
0	novelobject	23.6677	group	2.2	7	SRIM_am	SRIM
0	novelobject	23.6677	group	2.2	8	SRIM_am	SRIM
0	novelobject	23.6677	group	2.2	9	SRIM_am	SRIM
1	novelobject	25.829	alone	4.6	1	VAMC_S4	VAMC
0	novelobject	25.829	group	4.6	1	VAMC_af1	VAMC
0	novelobject	25.829	group	4.6	2	VAMC_af1	VAMC
0	novelobject	25.829	group	4.6	3	VAMC_af1	VAMC
0	novelobject	25.829	group	4.6	4	VAMC_af1	VAMC
0	novelobject	25.829	group	4.6	5	VAMC_af1	VAMC
0	novelobject	25.829	group	4.6	6	VAMC_af1	VAMC
0	novelobject	25.829	group	4.6	7	VAMC_af1	VAMC
0	novelobject	25.829	group	4.6	8	VAMC_af1	VAMC
0	novelobject	25.829	group	4.6	9	VAMC_af1	VAMC
0	novelobject	25.829	group	4.6	10	VAMC_af1	VAMC
0	novelobject	25.829	group	4.6	11	VAMC_af1	VAMC
0	novelobject	25.829	group	4.6	1	VAMC_am1	VAMC
1	novelobject	25.829	group	4.6	2	VAMC_am1	VAMC
0	novelobject	25.829	group	4.6	3	VAMC_am1	VAMC
0	novelobject	25.829	group	4.6	4	VAMC_am1	VAMC
0	novelobject	25.829	group	4.6	5	VAMC_am1	VAMC
0	novelobject	25.829	group	4.6	6	VAMC_am1	VAMC
0	novelobject	25.829	group	4.6	7	VAMC_am1	VAMC
0	novelobject	25.829	group	4.6	8	VAMC_am1	VAMC
0	novelobject	25.829	group	4.6	9	VAMC_am1	VAMC
0	novelobject	25.829	group	4.6	10	VAMC_am1	VAMC
0	novelobject	25.829	group	4.6	11	VAMC_am1	VAMC
0	novelobject	19.2008	group	1.15	1	VEC1_af	VEC1
0	novelobject	19.2008	group	1.15	2	VEC1_af	VEC1
0	novelobject	19.2008	alone	1.15	3	VEC1_af	VEC1
1	novelobject	19.2008	alone	1.15	4	VEC1_af	VEC1
1	novelobject	19.2008	group	1.15	1	VEC1_am	VEC1
0	novelobject	19.2008	group	1.15	2	VEC1_am	VEC1
1	novelobject	19.2008	alone	1.15	1	VEC_S1	VEC1
0	novelobject	19.2008	group	1.15	2	VEC_S1	VEC1
1	speaker	27.1973	alone	3.21	1	BSCTB_am	BSCTM
0	speaker	27.1973	alone	3.21	1	BSCTB_af	BSCTM
1	speaker	28.0065	alone	3.14	1	CEMP_S19	CEML
1	speaker	28.0065	alone	3.14	1	CEMP_S20	CEML
0	speaker	30.3578	alone	2.39	2	COAE_am	COAB
1	speaker	30.3578	alone	2.39	4	COAE_am	COAB
1	speaker	33.7958	alone	0.86	1	COTC_am	COTP
1	speaker	19.1987	group	1.48	1	DICW_am	DICH
1	speaker	19.1987	alone	1.48	1	DICW_af	DICH
1	speaker	23.7516	alone	2.89	1	DIRH_af	DIRL
1	speaker	17.7842	group	1.57	1	FCC_S2	FCI
1	speaker	17.7842	group	1.57	1	FCC_am	FCI
1	speaker	17.7842	alone	1.57	1	FCC_af	FCI
1	speaker	17.7842	alone	1.57	2	FCC_S2	FCI
0	speaker	17.7842	alone	1.57	2	FCC_am	FCI
1	speaker	17.7842	group	1.57	2	FCC_am	FCI
0	speaker	17.7842	group	1.57	3	FCC_af	FCI
0	speaker	17.7842	group	1.57	3	FCC_am	FCI
0	speaker	17.7842	group	1.57	4	FCC_af	FCI
1	speaker	17.7842	group	1.57	4	FCC_am	FCI
1	speaker	20.4365	alone	0.95	1	FMA_S1	FME
1	speaker	20.4365	alone	0.95	1	FMA_S2	FME
1	speaker	21.8205	group	3.46	1	FMCs_af	FMS
1	speaker	21.8205	group	3.46	1	FMCs_am	FMS
1	speaker	21.8205	alone	3.46	1	FMCcodino	FMS
1	speaker	21.8205	alone	3.46	1	FMCs_af	FMS
0	speaker	32.2257	group	6.34	1	FPT2_af	FPTC
1	speaker	32.2257	group	6.34	2	FPT2_af	FPTC
1	speaker	32.2257	group	6.34	1	FPT2_af	FPTC
1	speaker	32.2257	group	6.34	1	FPT2t_af	FPTC
1	speaker	32.2257	group	6.34	1	FPT2t_am	FPTC
1	speaker	32.2257	group	6.34	2	FPT2_af	FPTC
1	speaker	40.3984	group	8.37	1	LSC_af	LHT
1	speaker	40.3984	group	8.37	1	LSC_am	LHT
0	speaker	40.3984	group	8.37	1	LSC_af	LHT
1	speaker	40.3984	group	8.37	1	LSC_am	LHT
1	speaker	10.7839	group	3.6	1	MCML_S2	MCMH
1	speaker	10.7839	group	3.6	1	MCML_S3	MCMH
1	speaker	9.55274	group	3.39	1	MPEG_af	MPEH
1	speaker	9.55274	group	3.39	1	MPEG_am	MPEH
1	speaker	30.1939	alone	16.55	1	PIGB_AM	PIGBO
1	speaker	30.1939	alone	16.55	1	PIGB_AF	PIGBO
1	speaker	33.1741	alone	3.24	1	PISVP_AF	PISVP
1	speaker	33.1741	alone	3.24	2	PISVP_AF	PISVP
1	speaker	33.1741	alone	3.24	3	PISVP_AF	PISVP
0	speaker	33.1741	alone	3.24	4	PISVP_AF	PISVP
0	speaker	33.1741	alone	3.24	5	PISVP_AF	PISVP
1	speaker	26.6704	alone	5.59	1	POCC_S27	POCBO
1	speaker	23.8991	alone	1.94	1	POM_S4	POM2
1	speaker	23.8991	alone	1.94	1	POM1_A2	POM2
1	speaker	23.8991	group	1.94	1	POM1_A2	POM2
1	speaker	23.8991	group	1.94	1	POM1_A1	POM2
1	speaker	13.196	alone	0.56	1	SGCB_afA	SGCS
1	speaker	12.7662	alone	1.79	1	SGVCU_af	SGVCU
1	speaker	12.7662	alone	1.79	2	SGVCU_af	SGVCU
1	speaker	12.7662	alone	1.79	3	SGVCU_af	SGVCU
0	speaker	12.7662	alone	1.79	4	SGVCU_af	SGVCU
1	speaker	25.829	alone	4.6	1	VAMC_am1	VAMH
